# Supplementary material for: Urinary Metabolomic Profile of Youth at Risk of Chronic Kidney Disease in Nicaragua
Source: Kidney360. 2023 Apr 17;4(7):899–908. doi: 10.34067/KID.0000000000000129 (PMC10371259; doi:10.34067/KID.0000000000000129)
Supplement: Supplementary file 2 [file kidney360-4-0899-s002.xlsx]

## Sheet: Metadata
Column Number	Label	Description
1	Proxy ID	ID (important for paired analyses)
2	year	Year of data collection; 1=2011 and 2=2015
3	age	Age (in years)
4	sex	Sex (Male (M)/Female (F))
5	weight_kg	Body weight (kg)
6	gfr_90	Serum eGFR (1= 90 ml/min/1.73 m2 or lower; 0= above 90)
7	dept_highrisk	Risk region of origin (1= high risk; 2= low/moderate risk)
8	familiarerc	Familial history of CKD (1= yes, 0=no)
1958-09-01	misc. metabolites	Raw, unadjsuted metabolite measurment from H-NMR

## Sheet: Raw Data_Hall et al_2022
Proxy ID	year	age	sex	weight_kg	gfr_90	dept_highrisk	familiarerc	methyladenosine	methylhistidine	methylnicotinamide	furoylglycine	methylsuccinicacid	oxoglutaricacid	hydroxybutyricacid	aminobutyricacid	aceticacid	acetoaceticacid	acetone	adenosine	alanine	allantoin	allopurinol	arginine	benzoicacid	betaine	caffeine	citricacid	creatine	creatinine	dgalactose	dglucose	dlactose	dmandelicacid	dmannitol	dmannose	dimethylamine	formicacid	fumaricacid	glycine	guanidinoaceticacid	hippuricacid	imidazole	inosine	lacticacid	methionine	myoinositol	nndimethylglycine	oxaloaceticacid	prolinebetaine
1	1	16	M	56	0	1	1	0	0	0.021	0.07	0	0.027	0	0.015	0.041	0.026	0.008	0	0.161	0.026	0.009	0.278	0	0.02	0.038	0.734	0.015	3.102	0	0.158	0.013	0	0	0	0.1	0.116	0.004	1.363	0.158	0.426	0.015	0.007	0.06	0	0	0.028	0.052	0.019
2	1	15	F	45	0	1	1	0	0.007	0.021	0	0	0.02	0.027	0.015	0.033	0.034	0.006	0	0.126	0.011	0.007	0.083	0	0.019	0.023	0.713	0.007	1.755	0	0.146	0	0	0	0	0.068	0.064	0.002	0.645	0.144	0.36	0.009	0.004	0.097	0	0	0.02	0.096	0.018
3	1	13	M	35	0	1	1	0	0	0.022	0	0	0.056	0	0.002	0.016	0.015	0.004	0	0.07	0.008	0.007	0.097	0.092	0.013	0.026	0.295	0.012	1.442	0	0.105	0	0	0	0	0.057	0.028	0.002	0.5	0.088	0.355	0	0.005	0.018	0	0	0.014	0.038	0.036
4	1	13	F	48	0	1	1	0	0.012	0.032	0	0	0.035	0.007	0	0.023	0.032	0.005	0	0.091	0.011	0.02	0.227	0	0.025	0.028	0.664	0.079	2.311	0	0.143	0.023	0	0	0	0.076	0.036	0.003	0.551	0.285	0.634	0.017	0.007	0.066	0.011	0	0.016	0.079	0.021
5	1	16	F	50	0	1	NA	0	0.026	0.053	0.097	0.02	0.148	0	0.04	0.072	0.036	0.008	0	0.321	0.016	0.026	0.252	0	0.038	0.062	1.435	0.716	6.319	0	0.244	0	0	0	0	0.15	0.125	0.004	3.562	0.779	1.385	0.021	0.009	0.059	0	0	0.044	0.046	0.082
6	1	14	F	68	0	1	1	0	0	0.042	0	0	0.451	0	0	0.127	0.054	0.02	0	0.648	0.125	0.032	0.674	0	0.412	0.116	5.537	1.204	9.073	0.022	0.408	0.247	0.006	0	0.014	0.252	0.172	0.023	2.916	0.972	0.845	0	0.026	0.403	0	0	0.098	0.094	0.065
7	1	19	F	43	0	1	1	0	0	0.042	0	0	0.049	0.089	0	0.076	0.102	0.012	0	0.097	0.009	0.02	0.202	0.034	0	0.067	0.046	0.032	5.27	0	0.241	0.076	0	0	0	0.185	0.047	0.002	0.345	0.118	1.059	0.02	0.008	0.177	0	0	0.025	0.656	0.199
8	1	14	F	53	0	1	1	0	0.165	0.063	0	0	0.109	0.025	0.166	0.061	0.133	0.013	0	0.326	0.069	0.032	0.368	0	0	0.078	2.669	1.601	5.76	0	0.502	0.111	0	0	0	0.17	0.109	0.005	1.631	0.697	1.233	0	0.012	0.252	0	0	0.065	0.508	0.033
9	1	16	M	60	0	1	1	0	0	0.011	0	0	0.007	0.012	0	0.022	0.048	0.009	0	0.157	0.045	0.009	0.184	0	0.022	0.038	0.414	0.016	2.837	0	0.153	0.009	0	0	0	0.085	0.065	0.002	0.578	0.144	0.577	0	0.007	0.054	0	0	0.029	0.112	0.023
10	1	14	M	75	0	1	1	0	0	0.033	0	0	0.034	0.01	0.008	0.015	0.012	0.006	0	0.13	0.007	0.011	0.248	0	0.053	0.029	0.942	0.004	2.463	0.01	0.213	0.05	0	0	0	0.086	0.05	0.003	1.38	0.172	0.303	0.012	0.005	0.014	0	0	0.045	0.028	0.065
11	1	14	F	35	0	1	0	0	0	0.034	0	0	0.066	0.06	0.021	0.038	0.027	0.01	0	0.161	0.051	0.018	0.391	0	0.043	0.054	1.5	0.028	4.406	0.035	0.312	0.047	0	0	0	0.151	0.129	0.002	1.123	0.347	1.427	0.025	0.011	0.036	0.008	0	0.03	0.048	0.019
12	1	14	M	46	1	1	1	0	0.023	0.055	0	0	0.147	0.141	0	0.045	0.065	0.018	0	0.331	0.083	0.056	0.598	0	0.08	0.109	3.659	0.077	11.34	0	0.7	0.195	0.009	0	0	0.401	0.196	0.004	1.459	0.189	0.839	0.11	0.079	0.104	0	0	0.083	0.098	0.065
13	1	15	M	46	NA	1	0	0	0	0.037	0	0	0	0.035	0	0.02	0.032	0.007	0	0.11	0.054	0.018	0.234	0	0.018	0.053	0.528	0.041	3.884	0	0.251	0.045	0	0	0	0.141	0.09	0.002	0.438	0.159	0.421	0.031	0.009	0.018	0.008	0	0.024	0.056	0.033
14	1	13	F	45	0	1	1	0	0.023	0.017	0.061	0	0.07	0.025	0.022	0.028	0.033	0.006	0	0.086	0.012	0.012	0.22	0	0.161	0.035	1.322	0.004	2.394	0	0.22	0	0	0	0	0.083	0.033	0.002	0.32	0.242	0.437	0	0.007	0.085	0	0	0.022	0.074	0.039
15	1	16	F	38	0	1	0	0	0	0.044	0.038	0	0.22	0	0	0.043	0.091	0.013	0	0.549	0.076	0.041	0.395	0	0.166	0.109	2.823	0.045	8.157	0	0.404	0.056	0	0	0.01	0.258	0.093	0.004	2.738	0.804	1.328	0.038	0.016	0.231	0	0	0.041	0.231	0.04
16	1	14	F	91	0	1	1	0	0	0.035	0	0	0.051	0	0	0.033	0.042	0.01	0	0.329	0.068	0.025	0.364	0	0.307	0.076	2.433	0.072	5.885	0.006	0.313	0.023	0.005	0	0	0.182	0.171	0.002	1.981	0.54	0.927	0.036	0.015	0.062	0	0	0.205	0.137	0.063
17	1	12	M	35	0	1	1	0	0	0.023	0	0.024	0.075	0.09	0.016	0.028	0.029	0.006	0	0.189	0.011	0.011	0.213	0	0.06	0.057	0.722	0.026	2.629	0	0.17	0.018	0	0	0	0.096	0.064	0.002	0.58	0.27	0.634	0.024	0.01	0.072	0	0	0.027	0.045	0.039
18	1	17	F	45	0	1	1	0	0	0.032	0.056	0	0.083	0.014	0	0.037	0.053	0.006	0	0.133	0.019	0.019	0.247	0	0.024	0.041	0.654	0.003	3.201	0	0.152	0.008	0	0	0	0.104	0.051	0.003	1.61	0.253	0.636	0.019	0.008	0.109	0	0	0.037	0.119	0.027
19	1	13	M	39	0	1	1	0	0	0.017	0.027	0	0.055	0.026	0.021	0.042	0.035	0.006	0	0.165	0.032	0.009	0.141	0.215	0.016	0.059	0.195	0.012	2.372	0	0.158	0.054	0	0	0	0.09	0.028	0.002	0.723	0.291	0.851	0.016	0.006	0.322	0	0	0.014	0.077	0.05
20	1	16	F	39	0	1	NA	0	0.018	0.037	0	0	0.113	0.06	0.008	0.033	0.037	0.007	0	0.24	0.024	0.028	0.247	0	0.033	0.045	1.005	0.536	2.697	0	0.174	0	0	0	0	0.084	0.135	0.003	1.363	0.429	0.512	0.015	0.006	0.332	0	0	0.031	0.096	0.074
21	1	15	F	43	0	1	1	0	0	0.076	0	0	0.096	0	0	0.261	0.543	0.032	0	0.599	0.109	0.051	0.661	0	0.133	0.19	2.304	1.14	11.26	0	0.842	0	0	0	0	0.412	0.21	0.003	3.366	1.427	2.188	0	0.026	0.327	0	0	0.109	1.293	0.113
22	1	14	F	50	0	1	1	0	0	0.025	0.035	0	0.193	0	0	0.053	0.078	0.011	0	0.398	0.078	0.022	0.2	0	0.044	0.119	1.179	0.032	6.562	0.016	0.376	0.124	0	0	0.023	0.185	0.189	0.005	2.099	0.689	0.88	0	0.015	0.369	0.065	0	0.052	0.112	0.041
23	1	17	M	57	0	1	1	0	0.036	0.015	0	0	0	0.045	0	0.033	0.026	0.008	0	0.19	0.075	0.014	0.308	0	0.033	0.069	1.181	0.007	3.983	0	0.16	0.029	0	0	0	0.111	0.087	0.001	0.91	0.22	0.536	0.029	0.012	0.236	0	0	0.034	0.063	0.016
24	1	14	M	35	0	1	1	0	0	0.094	0	0	0.173	0.122	0	0.038	0.072	0.025	0	0.212	0.019	0.056	0.296	0	0.049	0.061	2.322	0.043	4.508	0	0.351	0.09	0	0	0	0.206	0.197	0.002	0.996	0.334	0.787	0.04	0.017	0.079	0	0	0.06	0.163	0.046
25	1	17	M	50	1	1	1	0	0	0.059	0	0	0.085	0.068	0	3.232	0.058	0.02	0	0.17	0.047	0.026	0.454	0.427	0.055	0.079	0.029	0.067	7.07	0	0.134	0.027	0	0	0	0.225	0.017	0.026	1.233	0.175	0.368	0.03	0.012	0.156	0.005	0	0.079	0.08	0.146
26	1	17	M	55	0	1	0	0	0.134	0.05	0	0.022	0.057	0	0.063	0.046	0.044	0.012	0	0.352	0.091	0.022	0.737	0	0.052	0.073	0.724	0.083	4.73	0	0.247	0.176	0	0	0	0.151	0.175	0.002	1.048	0.251	0.787	0.039	0.017	0.02	0	0	0.033	0.161	0.028
27	1	16	M	56	0	1	1	0	0	0.036	0	0	0.018	0.029	0.056	0.055	0.033	0.009	0	0.212	0.048	0.027	0.113	0	0.051	0.056	0.246	0.079	6.166	0	0.254	0.022	0.006	0	0	0.173	0.114	0.002	1.097	0.251	1.553	0.014	0.013	0.207	0	0	0.038	0.064	0.049
28	1	18	F	82	0	1	1	0	0	0.029	0.093	0.029	0.111	0	0.089	0.264	0.081	0.013	0	0.331	0.08	0.038	0.651	0.359	0.084	0.1	1.934	0.195	6.813	0.016	0.263	0.138	0	0	0	0.181	0.181	0.004	1.785	0.48	1.345	0.059	0.024	0.38	0	0	0.056	0.151	0.146
29	1	17	F	50	0	1	1	0	0	0.11	0	0	0.108	0	0	0.05	0.133	0.013	0	0.2	0.035	0.059	0.563	0	0.066	0.174	1.386	0.221	11.14	0	0.503	0.084	0	0	0	0.311	0.078	0.003	1.54	0.552	1.565	0.094	0.039	0.134	0	0	0.088	0.462	0.055
30	1	16	F	50	0	1	1	0	0	0.053	0.116	0.024	0.114	0	0	0.064	0.051	0.008	0	0.27	0.017	0.028	0.182	0	0.059	0.087	2.04	0.415	4.964	0	0.216	0.024	0	0	0	0.139	0.12	0.004	1.644	0.635	1.157	0.021	0.009	0.19	0	0	0.052	0.121	0.054
31	1	14	F	47	0	1	0	0	0	0.027	0	0	0.037	0	0.016	0.024	0.056	0.006	0	0.111	0.006	0.01	0.134	0	0.095	0.026	0.398	0.251	1.817	0	0.12	0.008	0	0	0	0.064	0.04	0.002	0.907	0.187	0.393	0	0.005	0.062	0	0	0.016	0.135	0.175
32	1	16	M	69	1	1	0	0	0	0.083	0	0	0.071	0	0	0.095	0.143	0.015	0	0.332	0.068	0.031	0.306	0.213	0.256	0.121	1.759	0.11	11.27	0.033	0.446	0.25	0	0	0	0.297	0.21	0.003	1.195	0.41	2.182	0.065	0.029	0.135	0	0	0.088	0.375	0.067
33	1	13	M	46	0	1	1	0	0	0.192	0	0	0.377	0	0.141	0.091	0	0.03	0	0.75	0.147	0.11	1.192	0	0.15	0.277	4.092	0.196	20.98	0.073	1.633	0.406	0	0	0	0.797	0.133	0.008	1.712	1.219	3.754	0	0.156	1.595	0	0	0.106	0.499	0.764
34	1	15	F	58	0	1	NA	0	0	0.092	0	0	0.771	0	0	0.203	0.195	0.024	0	0.606	0.123	0.062	0.614	0.081	0.463	0.179	4.608	0.14	11.06	0	0.685	0.152	0	0	0	0.449	0.235	0.014	1.948	1.125	2.39	0	0.036	0.254	0	0	0.15	0.42	0.329
35	1	15	M	62	1	1	NA	0	0	0.026	0	0	0.026	0	0	0.013	0.022	0.005	0	0.032	0.01	0.008	0.096	0	0.016	0.03	0.282	0.011	2.041	0	0.061	0.007	0	0	0	0.058	0.016	0.002	0.157	0.077	0.395	0	0.005	0.025	0	0	0.015	0.075	0.023
36	1	13	F	47	0	1	0	0	0	0.062	0	0	0.07	0	0.125	0.067	0.029	0.014	0	0.442	0.035	0.048	0.278	0	0.086	0.194	2.522	0.095	9.371	0	0.552	0.174	0	0	0	0.283	0.152	0.003	3.986	1.133	1.052	0.064	0.027	0.18	0.024	0	0.04	0.17	0.065
37	1	15	F	63	0	1	0	0	0.11	0.089	0	0	0.164	0	0	0.137	0.174	0.017	0	0.267	0.061	0.046	0.57	0	0.1	0.154	1.49	0.163	12.54	0	0.587	0.059	0	0	0	0.344	0.131	0.003	1.003	0.698	3.289	0	0.025	0.149	0	0	0.045	0.636	0.185
38	1	15	M	59	0	1	1	0	0	0.069	0	0	0.147	0	0	0.06	0.067	0.01	0	0.187	0.03	0.036	0.543	0	0.054	0.073	1.154	0.08	7.127	0	0.346	0.054	0	0	0	0.21	0.117	0.001	0.512	0.395	1.581	0	0.021	0.067	0	0	0.055	0.144	0.067
39	1	16	F	53	0	1	0	0	0	0.154	0	0	0.445	0.065	0	0.047	0.029	0.016	0	0.452	0.037	0.068	0.637	0.094	0.101	0.255	4.782	0.165	14.88	0	0.857	0.297	0.018	0	0	0.468	0.256	0.014	2.282	0.625	4.665	0.059	0.024	0.147	0	0	0.06	0.127	0.859
40	1	17	M	75	0	1	0	0	0.024	0.066	0	0	0.024	0	0.029	0.035	0.052	0.009	0	0.193	0.028	0.033	0.271	0	0.058	0.045	0.671	0.03	4.83	0	0.184	0.016	0	0	0.006	0.125	0.041	0.003	0.54	0.232	0.83	0	0.007	0.017	0	0	0.053	0.155	0.066
41	1	13	F	69	0	1	1	0	0	0.044	0	0	0.066	0.063	0.037	0.078	0.02	0.008	0	0.656	0.045	0.026	0	0	0.226	0.073	1.517	0.177	6.365	0	0.391	0.163	0	0	0	0.19	0.179	0.006	2.737	0.735	0.3	0.048	0.027	2.563	0	0	0.106	0.009	0.093
42	1	12	F	35	0	1	0	0	0	0.044	0	0	0.191	0.024	0.065	0.056	0.054	0.009	0	0.254	0.037	0.019	0.28	0	0.104	0.075	2.063	0.024	3.42	0	0.204	0.084	0	0	0	0.122	0.135	0.003	1.574	0.267	1.005	0.018	0.008	0.137	0	0	0.055	0.129	0.057
43	1	15	M	50	1	1	NA	0	0	0.115	0.118	0	0	0	0	0.076	0.118	0.026	0	0.426	0.276	0.102	0.991	0.041	0.115	0.215	2.137	0.03	11.87	0	0.906	0.1	0	0	0.023	0.379	0.263	0.012	1.054	0.893	2.925	0.075	0.025	0.212	0.03	0	0.024	0.109	0.102
44	1	18	M	55	1	1	1	0	0	0.088	0	0	0.179	0.132	0.091	0.106	0.032	0.019	0	0.587	0.177	0.059	1.08	0	0.135	0.167	4.505	0.044	14.4	0	0.847	0.302	0	0	0	0.388	0.122	0.006	2.273	0.665	3.266	0.091	0.038	0.251	0.046	0	0.063	0.169	0.682
45	1	14	F	54	0	1	1	0	0	0.025	0	0	0.022	0.016	0	0.081	0.007	0.005	0	0.115	0.007	0.009	0.15	0.02	0.015	0.029	0.329	0.001	1.902	0	0.1	0.029	0	0	0	0.054	0.03	0.003	0.456	0.137	0.299	0	0.005	0.032	0	0	0.022	0.015	0.045
46	1	12	F	40	0	1	0	0	0	0.091	0	0	0.046	0	0	0.066	0.16	0.03	0	0.484	0.108	0.064	0.592	0	0.137	0.34	2.807	0.248	11.22	0	0.749	0.417	0	0	0	0.335	0.156	0.008	2.103	1.346	2.283	0	0.028	0.29	0	0	0.078	0.308	0.132
47	1	14	F	60	0	1	NA	0	0	0.071	0	0	0.036	0.274	0.074	0.103	0.059	0.011	0	0.497	0.036	0.048	0.367	0	0.098	0.343	1.942	0.279	8.147	0	0.374	0.259	0.011	0	0	0.22	0.154	0.005	3.111	0.816	1.739	0.072	0.03	0.278	0	0	0.035	0	0.109
48	1	14	M	50	0	1	0	0	0	0.018	0	0	0.047	0	0	0.032	0.028	0.007	0	0.171	0.012	0.018	0.16	0	0.031	0.055	0.46	0.02	4.523	0	0.277	0.056	0.006	0.293	0	0.132	0.138	0.002	1.132	0.326	0.699	0.02	0.008	0.061	0	0.175	0.04	0.033	0.197
49	1	14	M	50	1	1	1	0	0	0.079	0	0.033	0.143	0	0	0.054	0.102	0.017	0	0.233	0.101	0.048	0.616	0	0.053	0.119	0.609	0.045	8.284	0	0.615	0.481	0	0	0	0.276	0.115	0.001	0.759	0.457	1.977	0	0.033	0.113	0	0	0.042	0.166	0.053
50	1	14	M	63	1	1	0	0	0	0.029	0	0	0.062	0.049	0.04	0.035	0.031	0.01	0	0.169	0.037	0.029	0.208	0	0.043	0.059	0.888	0.017	5.02	0	0.201	0.05	0	0	0	0.126	0.047	0.002	0.529	0.182	0.302	0.022	0.008	0.018	0	0	0.046	0.036	0.049
51	1	15	M	55	0	1	NA	0	0	0.049	0	0	0.02	0	0	0.073	0.033	0.011	0	0.418	0.235	0.05	0.412	0	0.046	0.112	2.733	0.074	10.33	0.024	0.507	0.127	0	0	0	0.269	0.193	0.003	3.242	0.707	0.34	0	0.01	0.138	0	0	0.09	0.008	0.089
52	1	16	M	55	1	1	0	0	0	0.173	0	0	0	0	0	0.077	0.199	0.027	0	0.587	0.149	0.092	1.099	0	0.082	0.207	1.304	0.093	18.12	0	0.779	0.317	0	0	0	0.442	0.174	0.002	1.198	0.669	2.407	0.162	0.068	0.239	0	0	0.043	0.413	0.413
53	1	15	M	57	0	1	0	0	0	0.039	0	0	0	0.022	0	0.049	0.088	0.014	0	0.465	0.05	0.029	0.488	0	0.12	0.085	3.113	0.059	6.83	0.047	0.455	0.25	0	0	0	0.198	0.212	0.003	1.798	0.61	1.051	0.032	0.013	0.137	0	0	0.08	0.145	0.068
54	1	16	M	44	1	1	0	0	0	0.066	0.076	0	0.126	0	0	0.109	0.101	0.018	0	0.67	0.101	0.077	1.027	0	0.477	0.231	2.889	0.054	12.3	0.052	0.848	0.534	0	0	0.039	0.424	0.191	0.004	3.116	0.876	0.904	0.059	0.025	0.357	0.021	0	0.129	0.115	1.011
55	1	12	M	33	0	1	1	0	0	0.089	0.037	0	0.169	0	0	0.244	0.169	0.029	0	0.759	0.245	0.031	0.322	0.092	0.178	0.209	0.173	0.071	9.039	0	0.81	0.221	0	0	0	0.341	0.293	0.013	3.642	0.692	3.654	0.05	0.043	0.515	0	0	0.103	0.24	0.099
56	1	15	M	52	1	1	1	0	0	0.063	0	0	0.147	0.107	0.093	0.048	0.042	0.009	0	0.372	0.054	0.039	0.627	0	0.179	0.142	1.611	0.09	10	0	0.702	0.14	0.009	0	0	0.327	0.123	0.003	1.412	0.637	0.724	0.128	0.054	0.131	0	0	0.078	0.047	0.986
57	1	16	F	70	0	1	0	0	0.106	0.093	0	0	0	0.085	0	0.058	0.123	0.016	0	0.345	0.018	0.047	0.749	0	0.081	0.124	1.587	0.113	12.02	0	0.666	0.274	0	0	0.023	0.303	0.111	0.008	0.866	0.415	2.134	0	0.027	1.538	0	0	0.054	0.241	1.192
58	1	16	F	55	0	1	0	0	0	0.023	0.119	0.042	0.045	0	0	0.086	0.082	0.01	0	0.415	0.116	0.026	0.264	0.041	0.044	0.113	1.039	0.073	6.706	0	0.556	0.145	0	0	0	0.192	0.12	0.007	2.748	0.425	1.06	0	0.014	0.843	0	0	0.049	0.12	0.116
59	1	16	M	47	1	1	0	0	0	0.06	0	0	0.285	0	0	0.059	0.049	0.017	0	0.473	0.072	0.059	0.881	0	0.156	0.198	2.006	0.152	18.27	0	0.757	0.409	0	0	0	0.474	0.15	0.006	1.761	0.758	2.329	0.156	0.084	0.173	0.021	0	0.077	0.03	0.096
60	1	17	F	50	0	1	1	0	0	0.055	0	0	0.144	0	0	0.093	0.049	0.009	0	0.449	0.065	0.036	0.206	0	0.093	0.12	3.232	0.077	7.206	0	0.459	0.013	0	0	0.039	0.202	0.148	0.007	2.331	0.602	0.606	0.046	0.019	0.394	0	0	0.096	0.055	0.419
61	1	17	F	90	0	1	NA	0	0	0.079	0.043	0	0.191	0	0	0.127	0.098	0.016	0	0.308	0.064	0.078	0.57	0.091	0.059	0.122	4.277	0.023	10.76	0.028	0.406	0.273	0	0	0.013	0.286	0.172	0.008	1.705	0.526	3.056	0	0.019	0.151	0	0.659	0.054	0.144	0.046
62	1	17	F	57	0	1	NA	0	0.061	0.053	0	0	0.473	0	0	0.065	0	0.019	0	0.511	0.161	0.059	0.703	0	0.146	0.278	4.942	0.267	21.24	0.055	1.024	0.142	0	0	0.018	0.544	0.145	0.01	6.319	1.168	2.559	0	0.063	0.23	0	0	0.136	0.134	0.405
63	1	15	F	55	0	1	0	0	0	0.041	0	0	0.119	0.114	0	0.071	0.037	0.008	0	0.525	0.027	0.034	0.512	0	0.091	0.082	2.718	0.079	8.305	0.028	0.23	0.047	0.009	0	0	0.236	0.112	0.006	2.368	0.433	0.737	0.083	0.017	3.544	0	0	0.049	0.044	0.13
64	1	18	F	76	0	1	1	0	0.049	0.145	0.03	0	0.199	0	0	0.143	0.082	0.024	0	0.455	0.089	0.085	1.248	0.085	0.228	0.167	2.488	2.067	12.14	0	0.556	0.2	0	0	0	0.328	0.164	0.005	2.439	0.964	1.228	0	0.072	0.663	0	0	0.102	0.329	0.11
65	1	16	F	50	0	1	0	0	0	0.06	0.047	0	0.239	0	0	0.135	0.203	0.026	0	0.531	0.137	0.058	1.214	0	0.098	0.165	4.915	0.185	12.33	0	0.762	0.033	0	0	0	0.38	0.263	0.009	2.831	1.056	2.502	0	0.033	0.351	0	0	0.056	0.417	0.055
66	1	16	F	46	0	1	0	0	0	0.079	0.024	0	0.173	0.059	0.079	0.062	0.054	0.014	0	0.467	0.033	0.069	0.809	0	0.083	0.111	4.318	0.07	8.837	0	0.557	0.072	0	0	0	0.241	0.198	0.005	4.115	1.089	1.803	0.114	0.098	1.423	0	0	0.101	0.096	0.055
67	1	17	F	52	0	1	NA	0	0	0.056	0	0	0	0	0	0.094	0.014	0.017	0	0.49	0.049	0.058	0.536	0	0.069	0.187	4.907	0.056	16.13	0.028	1.016	0.246	0	0	0.052	0.408	0.129	0.003	2.038	0.894	1.183	0.057	0.024	0.396	0	0.398	0.138	0.285	0.157
68	1	15	F	50	0	1	0	0	0	0.091	0	0	0.384	0	0	0.078	0	0.023	0	1.181	0.228	0.081	0.629	0	0.161	0.243	6.281	0.109	14.75	0	1.049	0.379	0	0	0	0.431	0.221	0.009	7.294	1.447	2.623	0.139	0.058	0.556	0.045	0	0.084	0	0.07
69	1	16	F	55	0	1	1	0	0	0.105	0	0	0.144	0.11	0	0.103	0.088	0.011	0	0.196	0.077	0.061	0.425	0	0.07	0.102	2.129	0.645	8.074	0.014	0.345	0.113	0	0	0	0.273	0.148	0.001	1.261	0.706	0.668	0.042	0.018	0.251	0	0	0.036	0.33	0.416
70	1	16	F	50	0	0	0	0	0	0.072	0	0	0.024	0.105	0	0.076	0.049	0.01	0	0.361	0.038	0.06	0.224	0.049	0.095	0.085	0.299	0.017	8.283	0	0.293	0.033	0	0	0	0.2	0.168	0.004	1.666	0.486	0.579	0.027	0.011	0.19	0	0	0.075	0.056	0.032
71	1	13	F	51	0	0	0	0	0.034	0.034	0.041	0	0.031	0.016	0	0.021	0.028	0.007	0	0.163	0.026	0.013	0.193	0	0.03	0.035	1.04	0.006	2.379	0	0.143	0.022	0	0	0	0.089	0.054	0.003	0.741	0.221	1.103	0	0.007	0.096	0	0	0.037	0.051	0.015
72	1	13	M	32	1	0	0	0	0	0.035	0	0.014	0.068	0.035	0	0.024	0.026	0.004	0	0.146	0.009	0.017	0.239	0	0.026	0.031	0.145	0.009	2.481	0	0.165	0.03	0	0	0	0.094	0.063	0.001	0.455	0.129	0.364	0.012	0	0.055	0.02	0	0.02	0.041	0.019
73	1	15	F	44	0	0	NA	0	0	0.082	0.167	0	0.296	0	0	0.09	0.146	0.021	0	0.416	0.069	0.036	0.641	0	0.109	0.148	2.037	0.08	8.715	0.022	0.467	0.289	0	0	0	0.263	0.11	0.013	3.354	0.891	2.78	0.077	0.032	0.215	0.037	0	0.039	0.438	0.041
74	1	13	M	58	1	0	0	0	0	0.07	0.082	0	0.193	0.081	0.045	0.029	0.021	0.008	0	0.372	0.061	0.043	0.195	0	0.091	0.102	0.932	0.064	4.625	0.003	0.376	0.077	0	0	0	0.193	0.079	0.003	0.947	0.369	0.488	0.045	0.019	0.13	0	0	0.039	0.011	0
75	1	14	F	103	1	0	0	0	0	0.021	0.026	0	0.046	0.018	0.006	0.013	0.012	0.005	0	0.083	0.008	0.01	0.179	0	0.024	0.031	0.019	0.015	2.224	0	0.069	0.008	0.005	0	0	0.076	0.069	0.003	0.362	0.144	0.698	0.012	0	0.049	0	0	0.02	0.019	0.099
76	1	13	M	53	1	0	0	0	0	0.077	0	0	0	0.074	0.031	0.028	0.026	0.008	0	0.175	0.031	0.035	0.353	0	0.146	0.041	0.523	0.005	5.044	0	0.278	0.15	0	0	0	0.129	0.072	0.002	0.739	0.161	0.638	0	0.013	0.013	0	0	0.091	0.033	0.03
77	1	17	F	67	0	0	NA	0	0	0.103	0	0	0.228	0	0	0.104	0.021	0.024	0	0.677	0.079	0.057	0.662	0	0.244	0.205	1.912	0.174	11.36	0	0.746	0.025	0	0	0	0.322	0.158	0.005	2.216	1.278	3.037	0.065	0.027	0.272	0	0	0.144	0.498	0.137
78	1	16	F	63	0	0	NA	0	0	0.07	0.026	0	0.177	0.158	0	0.099	0.085	0.011	0	0.807	0.024	0.06	0.455	0	0.097	0.102	1.515	0.103	9.182	0.02	0.418	0.223	0	0	0	0.236	0.177	0.027	1.946	0.973	1.19	0.043	0.018	2.931	0	0	0.12	0.097	0.158
79	1	18	F	69	0	0	1	0	0	0.043	0	0	0.08	0.024	0	0.041	0.018	0.015	0	0.238	0.045	0.035	0.356	0	0.085	0.136	2.547	0.091	10.23	0.054	0.416	0.063	0	0	0	0.308	0.102	0.003	1.225	0.476	1.41	0.064	0.026	0.134	0.033	0	0.044	0.214	0.101
80	1	18	F	61	0	0	NA	0	0	0.041	0	0	0.258	0.035	0	0.091	0.1	0.017	0	0.758	0.024	0.024	0.411	0	0.161	0.143	3.449	0.167	7.819	0	0.445	0.116	0	0	0	0.242	0.173	0.013	3.752	0.843	2.652	0.046	0.024	8.248	0	0	0.044	0.444	0.186
81	1	17	F	49	0	0	NA	0	0	0.133	0	0	0.709	0	0.066	0.035	0.015	0.019	0	0.844	0.018	0.053	0.579	0.049	0.367	0.175	0.281	0.15	10.92	0	0.732	0.149	0	0	0.014	0.292	0.249	0.011	3.786	0.184	1.234	0.062	0.041	0.402	0	0	0.085	0.015	0.196
82	1	18	M	45	1	0	0	0	0	0.02	0	0	0.009	0	0	0.012	0.007	0.005	0	0.067	0.009	0.004	0.086	0	0.013	0.024	0.359	0.006	1.247	0	0.051	0.012	0	0	0	0.037	0.018	0.001	0.483	0.063	0.306	0.01	0.004	0.024	0	0	0.014	0.026	0.016
83	1	14	F	50	0	0	0	0	0.06	0.156	0	0	0.733	0.14	0	0.124	0.068	0.045	0	1.669	0.169	0.104	0.816	0	0.396	0.291	5.489	0.239	17.2	0	1.231	0.049	0	0	0	0.561	0.195	0.066	7.073	1.937	5.493	0.249	0.029	7.343	0.109	0	0.157	0.041	0.388
84	1	16	F	48	0	0	0	0	0	0.027	0	0	0.115	0.023	0.023	0.044	0.033	0.008	0	0.365	0.045	0.015	0	0	0.065	0.048	1.086	0.03	3.031	0	0.175	0	0.008	0	0	0.1	0.055	0.009	1.414	0.423	1.135	0	0.009	0.868	0.02	0	0.06	0.062	0.052
85	1	17	M	51	1	0	NA	0	0	0.015	0.025	0	0	0.034	0	0.013	0.018	0.006	0	0.08	0.024	0.011	0.17	0	0.063	0.038	0.622	0.017	2.4	0	0.109	0.024	0	0	0	0.067	0.069	0.002	0.306	0.1	0.421	0.014	0.006	0.014	0	0	0.019	0.028	0.014
86	1	14	F	85	0	0	NA	0	0.042	0.12	0.06	0	0.159	0	0	0.088	0.034	0.013	0	0.708	0.069	0.107	0.688	0	0.17	0.136	1.45	0.432	11.54	0	0.561	0.243	0.016	0	0.021	0.301	0.084	0.017	3.586	0.918	0.543	0.099	0.041	2.768	0.03	0.145	0.11	0.012	0.116
87	1	13	M	67	0	0	0	0	0	0.049	0.043	0	0.058	0.016	0.021	0.03	0.035	0.01	0	0.323	0.14	0.042	0.262	0	0.078	0.11	1.399	0.104	6.569	0	0.349	0.062	0	0	0	0.22	0.129	0.003	1.077	0.639	1.61	0	0.017	0.098	0	0	0.036	0.081	0.098
88	1	16	F	67	1	0	0	0	0.017	0.072	0	0	0.097	0	0	0.044	0.106	0.012	0	0.2	0.033	0.052	0.475	0	0.077	0.129	3.982	0.023	9.015	0	0.32	0.024	0	0	0.015	0.249	0.161	0.004	1.243	0.577	1.897	0	0.025	0.101	0.03	0	0.075	0.282	0.072
89	1	15	M	69	1	0	NA	0	0	0.045	0	0	0.071	0.029	0	0.051	0.05	0.009	0	0.148	0.016	0.029	0.246	0	0.038	0.06	1.137	0.017	4.38	0	0.179	0.022	0	0	0	0.104	0.077	0.003	1.079	0.201	1.155	0.021	0.01	0.038	0	0	0.029	0.1	0.026
90	1	16	M	80	1	0	0	0	0	0.036	0	0	0.122	0.105	0	0.042	0.044	0.007	0	0.459	0.059	0.034	0.389	0	0.071	0.081	1.005	0.014	6.332	0	0.241	0.02	0.009	0	0	0.17	0.086	0.001	0.834	0.451	0.51	0.027	0.011	0.184	0	0	0.054	0.053	0.238
91	1	16	F	40	0	0	0	0	0	0.119	0	0	0.38	0.117	0.091	0.066	0.052	0.012	0	0.623	0.127	0.123	1.743	0	0.067	0.301	4.307	0.293	29.03	0	1.488	0.66	0	0	0	0.985	0.154	0.006	5.945	0.87	0.951	0.197	0.082	0.228	0.06	0	0.152	0.144	0.408
92	1	13	F	43	0	0	0	0	0	0.047	0	0.018	0.11	0.045	0	0.044	0.076	0.011	0	0.145	0.026	0.02	0.355	0	0.06	0.077	1.372	0.029	3.958	0	0.333	0.138	0	0	0	0.14	0.095	0.002	1.137	0.319	1.166	0.022	0.009	0.199	0	0	0.04	0.238	0.09
93	1	18	M	52	1	0	NA	0	0	0.022	0	0	0.022	0	0.011	0.019	0.034	0.004	0	0.075	0.013	0.008	0.168	0	0.019	0.024	0.3	0.017	2.794	0	0.078	0.026	0	0	0	0.073	0.023	0.002	0.301	0.073	0.3	0.014	0.006	0.037	0	0	0.019	0.087	0.018
94	1	15	F	55	1	0	NA	0	0	0.015	0	0	0.024	0	0	0.016	0.028	0.003	0	0.079	0.006	0.006	0.038	0	0.014	0.019	0.474	0.024	1.232	0	0.07	0	0	0	0	0.037	0.014	0.002	0.351	0.136	0.316	0.011	0.005	0.102	0.01	0	0.011	0.073	0.012
95	1	14	M	49	0	0	0	0	0.043	0.02	0.035	0.022	0.107	0.059	0	0.053	0.136	0.008	0	0.222	0.023	0.013	0.152	0.259	0.02	0.056	0.305	0.022	2.446	0	0.154	0.014	0	0	0	0.089	0.052	0.001	0.85	0.237	0.461	0.015	0.006	0.093	0.026	0	0.03	0.298	0.102
96	1	14	M	62	1	0	0	0	0	0.033	0.031	0	0	0.045	0	0.034	0.033	0.009	0	0.433	0.053	0.031	0.218	0	0.061	0.068	0.649	0.036	6.394	0	0.34	0	0	0	0	0.179	0.138	0.004	1.118	0.287	1.832	0.036	0.015	0.116	0	0	0.059	0.048	0.052
97	1	14	F	45	0	0	NA	0	0.066	0.029	0	0	0.017	0.045	0.02	0.013	0.009	0.004	0	0.121	0.029	0.013	0.075	0	0.082	0.039	0.254	0.02	3.062	0	0.157	0.009	0.004	0	0	0.089	0.069	0.001	0.586	0.125	0.356	0.026	0.011	0.044	0.016	0	0.025	0.029	0.029
98	1	18	M	55	0	0	NA	0	0	0.014	0	0	0.045	0.047	0.007	0.016	0.01	0.007	0	0.071	0.01	0.012	0.188	0	0.019	0.037	0.329	0.011	4.026	0	0.142	0.095	0	0	0	0.109	0.028	0.002	0.182	0.198	0.111	0.021	0.009	0.04	0	0	0.019	0.018	0.033
99	1	18	M	68	0	0	0	0	0	0.03	0.034	0	0.028	0.074	0	0.033	0.018	0.008	0	0.117	0.043	0.021	0.213	0	0.032	0.059	0.931	0.006	5.165	0.024	0.117	0.013	0.006	0	0	0.132	0.069	0.002	0.488	0.131	0.361	0.019	0.008	0.058	0	0	0.685	0.024	0.056
100	1	12	M	32	1	0	0	0	0	0.183	0	0	0.67	0	0	0.026	0.036	0.017	0	0.859	0.129	0.122	0.86	0	0.185	0.239	2.503	0.297	14.68	0.048	1.191	0.514	0	0	0	0.506	0.092	0.014	2.512	1.371	3.017	0.145	0.06	0.505	0.062	0	0.065	0.349	0.096
101	1	17	M	73	0	0	NA	0	0	0.07	0	0	0.07	0.06	0	0.046	0.048	0.01	0	0.243	0.085	0.062	0.524	0	0.064	0.096	0.885	0.05	10.11	0	0.361	0.035	0.006	0	0	0.244	0.115	0.002	0.899	0.321	1.01	0.053	0.022	1.732	0.013	0	0.029	0.087	0.117
102	1	18	M	62	0	0	NA	0	0	0.015	0	0	0	0	0	0.053	0.038	0.007	0	0.136	0.027	0.03	0.197	0	0.031	0.049	0.857	0.024	5.025	0	0.166	0.016	0	0	0	0.153	0.117	0.003	0.612	0.261	1.237	0.042	0.018	0.067	0	0	0.031	0.18	0.033
103	1	12	M	36	0	0	0	0	0	0.11	0	0	0.309	0	0	0.086	0.028	0.021	0	0.377	0.038	0.066	0.564	0	0.124	0.153	4.406	0.192	7.828	0	0.619	0.482	0	0	0	0.298	0.124	0.009	2.389	0.552	3.36	0	0.019	0.119	0	0	0.075	0.482	0.428
104	1	12	M	49	0	0	0	0	0	0.126	0	0	0.091	0	0.154	0.242	0.695	0.034	0	0.556	0.133	0.075	1.231	0	0.141	0.295	1.38	0	16.99	0.072	1.401	0.466	0	0	0	0.645	0.233	0.017	2.882	1.328	6.347	0.154	0.064	0.184	0	0	0.106	1.303	0.162
105	1	18	F	50	0	0	NA	0	0	0.027	0	0	0.33	0.092	0	0.081	0.027	0.026	0	0.348	0.067	0.042	0.733	0.058	0.11	0.192	3.545	0.181	14.78	0	0.635	0.328	0	0	0.045	0.513	0.153	0.008	2.177	0.446	5.282	0.092	0.038	0.15	0	0	0.089	1.032	0.859
106	1	16	F	48	0	0	0	0	0	0.048	0.038	0.019	0.079	0.079	0	0.031	0.061	0.013	0	0.23	0.03	0.025	0.491	0	0.145	0.07	1.072	0.025	4.956	0	0.195	0.012	0	0	0	0.136	0.05	0.003	2.447	0.268	1.436	0.029	0.012	0.129	0	0	0.057	0.147	0.036
107	1	16	F	53	0	0	NA	0	0	0.091	0.274	0	0.343	0	0	0.172	0	0.028	0	0.531	0.057	0.132	1.554	0	0.215	0.337	3.093	2.081	20.3	0.029	1.326	0.146	0	0	0	0.755	0.264	0.006	3.436	1.775	6.428	0.179	0.086	0.479	0	0	0.116	0.573	0.126
108	1	14	F	38	0	0	NA	0	0	0.083	0.094	0	0.011	0	0	0.045	0.15	0.022	0	0.476	0.176	0.056	0.587	0	0.137	0.369	4.628	0.434	9.322	0	0.71	0.3	0	0	0.019	0.322	0.142	0.015	2.245	1.494	2.494	0	0.056	0.466	0	0	0.12	0.249	0.079
109	1	13	F	46	0	0	0	0	0.026	0.021	0	0	0.101	0.011	0.034	0.061	0.054	0.007	0	0.165	0.024	0.012	0.451	0	0	0.06	1.235	0.045	3.444	0	0.376	0.023	0	0	0	0.106	0.099	0.002	0.924	0.338	1.046	0.019	0.008	0.295	0	0	0.032	0.118	0.049
110	1	14	F	52	0	0	0	0	0	0.073	0.074	0	0.404	0	0	0.085	0.184	0.02	0	0.226	0.074	0.034	0.634	0	0.09	0.156	1.645	0.114	12.72	0.013	0.546	0.021	0	0	0.034	0.403	0.088	0.005	1.183	0.826	5.182	0.102	0.042	0.274	0	0	0.056	0.41	0.157
111	1	14	M	65	0	0	0	0	0	0.064	0	0	0.031	0	0	0.032	0.038	0.012	0	0.142	0.038	0.026	0.433	0	0.069	0.071	0.727	0.05	6.433	0	0.359	0.021	0.008	0	0	0.187	0.145	0.001	0.498	0.451	2.488	0	0.016	0.084	0	0	0.017	0.085	0.04
112	1	17	M	57	1	0	NA	0	0	0.108	0.218	0	0.159	0	0	0.081	0	0.017	0	0.339	0.099	0.057	0.765	0	0.096	0.158	1.889	0.053	14.41	0	0.761	0.289	0	0	0.039	0.362	0.139	0.003	1.372	0.524	3.261	0.059	0.024	0.172	0	0	0.07	0.311	0.066
113	1	18	M	60	0	0	NA	0	0	0.091	0.295	0	0.183	0	0	0.053	0.033	0.029	0	0.839	0.153	0.119	1.108	0	0.251	0.281	2.07	0	25.36	0.039	1.132	0.146	0	0	0	0.642	0.186	0.027	2.53	0.703	5.033	0	0.131	0.266	0	0	0.227	0.758	0.345
114	1	18	M	50	1	0	NA	0	0	0.046	0.048	0	0.129	0.09	0	0.076	0.095	0.018	0	0.362	0.034	0.031	0	0.02	0.081	0.163	3.163	0.001	7.853	0.022	0.516	0.274	0	0	0.012	0.281	0.236	0.013	0.986	0.48	2.921	0	0.015	0.199	0.017	0	0.079	0.149	0.745
115	1	17	M	90	1	0	NA	0	0.043	0.049	0.041	0	0.038	0.081	0.042	0.034	0.025	0.007	0	0.206	0.041	0.041	0.28	0	0.028	0.088	0.112	0.036	9.065	0.024	0.35	0.232	0.008	0	0	0.212	0.066	0.002	1.215	0.291	1.72	0.03	0.013	0.113	0	0	0.051	0.048	0.054
116	1	15	F	30	0	0	0	0	0	0.029	0	0	0.106	0	0	0.02	0.044	0.005	0	0.121	0.013	0.011	0.165	0	0.035	0.035	0.927	0.014	2.922	0	0.164	0.014	0	0	0	0.094	0.033	0.002	1.074	0.197	0.291	0.017	0.007	0.061	0	0	0.086	0.095	0.027
117	1	13	F	43	0	0	0	0	0	0.112	0	0	1.53	0.068	0	0.227	0	0.013	0	0.681	0.087	0.078	0.65	0	0.354	0.203	8.592	0.19	14.44	0	1.106	0.386	0	0	0	0.537	0.095	0.037	0.025	0.876	4.733	0.072	0.03	0.329	0	0	0.102	1.144	0.232
118	1	13	M	48	0	0	0	0	0	0.039	0	0	0.042	0.051	0.072	0.023	0.024	0.009	0	0.179	0.065	0.039	0.529	0	0.065	0.078	1.637	0.056	6.268	0	0.388	0.089	0	0	0	0.235	0.068	0.002	0.755	0.287	2.403	0.051	0.015	0.071	0	0	0.033	0.056	0.071
119	1	12	F	56	0	0	0	0	0.211	0.071	0.089	0	0.306	0	0.13	0.213	0.028	0.022	0	0.52	0.095	0.098	0.797	0.178	0.144	0.265	4.236	0.278	17.34	0.017	0.993	0.143	0	0	0	0.575	0.122	0.007	2.509	0.919	4.689	0	0.024	0.413	0	0	0.066	0.25	1.102
120	1	12	F	40	0	0	1	0	0	0.076	0.048	0	0.11	0.088	0	0.057	0.019	0.017	0	0.3	0.037	0.057	0.286	0	0.091	0.135	2.954	0.135	8.678	0	0.777	0.49	0.018	0	0.035	0.314	0.209	0.013	2.086	0.627	1.553	0	0.025	0.083	0	0	0.112	0.147	0.107
121	1	13	M	42	0	0	0	0	0	0.137	0	0	0	0.194	0.312	0.078	0.178	0.042	0	0.284	0.069	0.067	0.885	0.549	0	0.249	4.753	0.531	19	0	1.222	0.219	0	0	0	0.641	0.291	0.005	2.487	2.155	3.239	0	0.048	0.194	0.025	0	0.06	0.233	0.303
122	1	15	M	56	0	0	NA	0	0	0.079	0.078	0	0.075	0	0	0.092	0.262	0.018	0	0.368	0.074	0.045	0.567	0	0.08	0.163	1.01	0.054	9.915	0	0.305	0.057	0	0	0	0.303	0.13	0.004	0.772	0.402	2.021	0	0.033	0.105	0	0	0.046	0.573	0.099
123	1	17	F	52	0	0	NA	0	0	0.026	0.07	0	0.117	0.043	0.009	0.02	0.013	0.005	0	0.105	0.032	0.011	0.104	0	0.027	0.032	0.864	0.034	2.235	0	0.141	0.047	0.005	0	0	0.069	0.047	0.003	0.449	0.143	0.921	0.014	0.006	0.08	0	0	0.017	0.021	0.011
124	1	17	M	49.9	1	0	NA	0	0	0.032	0	0	0.033	0.036	0	0.027	0.043	0.009	0	0.14	0.027	0.014	0.317	0	0.028	0.041	0.28	0.021	3.199	0	0.133	0.013	0	0	0	0.091	0.038	0.002	0.489	0.151	1.093	0.015	0.006	0.057	0	0	0.024	0.095	0.152
125	1	16	F	60	0	0	0	0	0	0.076	0	0	0.267	0	0.108	0.081	0.217	0.023	0	0.613	0.092	0.076	0.774	0	0.199	0.231	4.443	0.309	17.49	0.039	0.605	0.058	0	0	0	0.495	0.257	0.005	5.216	0.213	1.477	0.125	0.053	0.297	0.054	0	0.099	0.006	0.157
126	1	12	F	44	0	0	0	0	0	0.087	0	0	0.229	0	0	0.068	0.043	0.01	0	0.26	0.095	0.068	0.596	0	0.078	0.115	2.459	0.155	11.61	0.057	0.573	0.305	0.013	0	0.007	0.35	0.115	0.003	1.097	0.601	0.573	0.081	0.034	0.182	0.016	0	0.071	0.037	0.2
127	1	15	M	54.5	1	0	0	0	0	0.038	0	0	0.042	0.034	0.001	0.021	0.024	0.016	0	0.116	0.01	0.028	0.247	0	0.024	0.057	1.199	0.032	4.644	0	0.217	0.041	0	0	0	0.116	0.035	0.002	0.588	0.163	0.206	0.02	0.008	0.045	0	0.124	0.032	0.043	0.018
128	1	17	M	95	0	0	NA	0	0	0.061	0	0	0.061	0.171	0.079	0.067	0.047	0.009	0	0.325	0.032	0.057	0.217	0	0.036	0.106	0.9	0.036	9.935	0.046	0.293	0.049	0	0	0	0.25	0.091	0.004	1.182	0.367	0.614	0.037	0.016	0.083	0	0	0.021	0.025	0.472
129	1	16	M	95	0	0	NA	0	0	0.066	0.09	0	0	0.107	0	0.083	0.063	0.012	0	0.335	0.045	0.066	0.695	0.208	0.073	0.112	1.874	0.129	9.044	0	0.389	0.24	0	0	0	0.224	0.156	0.005	1.14	0.908	3.317	0	0.027	0.167	0	0	0.046	0.089	0.06
130	1	16	F	62	0	0	NA	0	0	0.015	0.102	0	0.064	0.356	0.152	0.218	0.118	0.024	0	0.645	0.148	0.046	0.643	0.181	0.127	0.2	1.648	0.046	9.512	0.019	0.434	0.203	0	0	0	0.3	0.129	0.029	1.291	0.988	3.854	0.067	0.028	5.948	0	0	0.09	0.081	0.215
131	1	12	M	44.5	1	0	1	0	0	0.029	0	0	0.006	0.018	0.008	0.02	0.011	0.004	0	0.064	0.009	0.013	0.069	0	0.03	0.025	0.661	0.028	1.812	0	0.102	0.032	0.007	0	0	0.069	0.02	0.003	0.264	0.127	0.314	0	0	0.036	0	0	0.018	0.023	0.058
132	1	14	F	46	0	0	0	0	0	0.083	0	0	0	0.261	0.07	0.061	0.061	0.014	0	0.338	0.025	0.044	0.678	0	0.101	0.129	3.472	0.099	12.77	0	0.479	0.219	0	0	0	0.32	0.168	0.004	2.556	0.739	0.285	0.053	0.022	0.097	0	0	0.075	0.046	0.218
133	1	17	M	60	0	0	NA	0	0	0.057	0.133	0	0.124	0	0	0.136	0.116	0.025	0	0.508	0.088	0.07	0.997	0	0.133	0.215	2.025	0.069	13.78	0	0.624	0.072	0	0	0	0.388	0.218	0.006	1.796	0.668	3.202	0.068	0.028	0.325	0.089	0	0.075	0.122	0.186
134	1	16	F	71	0	0	NA	0	0	0.088	0	0	0.299	0.072	0.181	0.092	0.015	0.021	0	0.378	0.068	0.07	0	0.022	0.125	0.209	4.456	0.308	13.91	0	0.745	0.254	0	0	0.016	0.456	0.155	0.005	2.965	1.195	2.936	0	0.045	0.243	0	0	0.162	0.544	0.582
135	1	16	M	78	0	0	NA	0	0	0.103	0	0	0.081	0	0	0.041	0.018	0.013	0	0.237	0.105	0.043	0.62	0	0.231	0.176	1.087	0.064	11.91	0	0.422	0.217	0	0	0.012	0.332	0.12	0.008	0.61	0.279	4.958	0.124	0.018	0.176	0	0	0.057	0.117	0.203
136	1	14	M	67	0	0	0	0	0	0.063	0.047	0	0.046	0	0	0.044	0.086	0.011	0	0.205	0.035	0.045	0.326	0	0.11	0.122	1.345	0.057	7.338	0.019	0.363	0.346	0	0	0.014	0.264	0.109	0.002	0.738	0.249	4.795	0.122	0.015	0.117	0	0	0.04	0.116	0.089
1	2	20	M	69	0	1	1	0	0.043	0.069	0.234	0	0.262	0	0	0.083	0.217	0.005	0	1.076	0.243	0.067	1.138	0	0.101	0.299	0.096	0.2	24.93	0	0.046	0.645	0.019	0	0	0.616	0.176	0.006	1.321	1.011	3.357	0.113	0.047	0.219	0.092	0	0.07	0.06	0.122
2	2	19	F	53	0	1	1	0	0	0.015	0	0	0.004	0	0.002	0.012	0.006	0.01	0	0.069	0.014	0.005	0.153	0	0.023	0.028	0.52	0.004	1.186	0	0.093	0.021	0	0	0	0.036	0.034	0.002	0.406	0.085	0.088	0.011	0.005	0.012	0	0	0.013	0.017	0.008
3	2	17	M	58	0	1	1	0	0	0.042	0.093	0	0.207	0	0	0.056	0.072	0.02	0	0.508	0.053	0.03	0.502	0	0.054	0.11	2.762	0.046	7.933	0	0.267	0.181	0	0	0	0.202	0.139	0.011	1.998	0.372	0.602	0	0.022	0.597	0	0	0.043	0.096	0.038
4	2	17	F	44	0	1	1	0	0	0.074	0.038	0	0.097	0	0	1.696	0.013	0.022	0	0.323	0.05	0.067	0.462	0	0.051	0.14	1.238	2.652	9.393	0	0.101	1.893	0	0	0.023	0.307	0.021	0.013	1.344	0.733	2.255	0.068	0.028	0.262	0.028	0	0.063	0.666	0
5	2	20	F	57	0	1	NA	0	0	0.062	0.13	0	0.447	0	0	0.24	0.083	0.006	0	1.172	0.225	0.062	1.231	0	0.098	0.292	0.165	0.139	22.37	0.255	1.137	0.245	0	0	0	0.695	0.273	0.025	0.165	1.909	3.214	0.149	0.062	0.305	0	0	0.071	0.156	0.232
6	2	18	F	66	0	1	1	0	0	0.059	0	0	0.51	0	0	0.078	0.147	0.013	0	0.47	0.183	0.058	0.328	0	0.113	0.223	8.209	0	13.97	0	0.606	0.391	0	0	0	0.377	0.085	0.018	1.872	0.563	2.975	0.097	0.021	0.226	0.022	0	0.058	0.173	0.048
7	2	23	F	44	0	1	1	0	0	0.016	0	0	0	0	0	0.017	0.018	0.011	0	0.004	0.007	0.008	0.156	0	0.017	0.03	0.141	0.011	1.508	0	0.077	0.023	0	0	0	0.055	0.069	0.001	0.115	0.023	0.186	0	0	0.076	0.007	0	0.009	0.029	0.023
8	2	18	F	72	0	1	1	0	0	0.069	0	0.069	0.122	0.093	0	0.056	0.051	0.01	0	0.26	0.032	0.037	0.363	0	0.048	0.1	1.264	0.252	4.812	0	0.424	0.32	0	0	0	0.169	0.05	0.005	1.837	0.605	0.702	0	0.01	0.45	0	0	0.049	0.129	0.105
9	2	20	M	65	0	1	1	0	0	0.037	0.018	0	0	0	0	0.041	0.057	0.013	0	0.407	0.052	0.025	0.231	0	0.086	0.07	0.856	0.039	7.507	0	0.299	0.02	0	0	0	0.199	0.199	0.001	1.781	0.418	1.078	0.034	0.014	0.019	0	0	0.065	0.086	0.075
10	2	18	M	103	0	1	1	0	0	0.033	0.125	0	0.224	0	0	0.05	0.122	0.017	0	1.801	0.15	0.053	0.922	0	0.605	0.328	3.338	0.348	16.5	0	1.523	0.33	0	0	0	0.428	0.218	0.004	10.75	0.88	8.233	0	0.037	0.356	0.075	0.165	0.286	0.06	0.109
11	2	18	F	39	0	1	0	0	0	0.017	0.025	0	0.092	0.125	0.034	0.023	0.053	0.009	0	0.102	0.047	0.019	0.387	0	0.041	0.057	0.898	0.006	5.153	0	0.19	0.186	0	0	0	0.129	0.07	0.004	0.757	0.211	0.831	0.037	0.015	0.095	0	0	0.033	0.123	0.022
12	2	18	M	58	1	1	1	0	0	0.113	0	0	0.35	0.121	0	0.048	0	0.039	0	0.87	0.057	0.141	1.506	0	0.227	0.407	5.397	0.049	37.87	0.278	1.201	0.504	0	0	0.029	0.891	0.151	0.006	4.093	0.623	1.607	0	0.07	0.626	0	0	0.095	0.547	0.356
13	2	19	M	54.4	NA	1	0	0	0.036	0.017	0	0	0	0.018	0.013	0.031	0.017	0.012	0	0.471	0.021	0.025	0.479	0	0.077	0.121	1.348	0.047	9.952	0.017	0.384	0.09	0	0	0	0.3	0.191	0.002	2.006	0.104	1.621	0.094	0.035	0.072	0.03	0	0.053	0.086	0.057
14	2	17	F	52.5	0	1	1	0	0	0.042	0.039	0	0.221	0	0	0.067	0.015	0.009	0	0.269	0.314	0.041	0.488	0	0.077	0.177	1.873	0.908	8.862	0	0.453	1.562	0	0	0	0.304	0.231	0.005	1.046	0.967	2.917	0.104	0.045	0.077	0	0	0.03	0.723	0.081
15	2	20	F	45	0	1	0	0	0	0.042	0	0	0.111	0	0	0.13	0.025	0.002	0	0.338	0.258	0.053	0.641	0	0.114	0.26	1.414	0.059	11.25	0.17	0.588	2.991	0	0	0	0.353	0.152	0.004	1.701	0.819	0.876	0.085	0.035	0.139	0	0	0.065	0.829	0.271
16	2	18	F	118	0	1	1	0	0	0.037	0	0	0.063	0	0	0.059	0.052	0.022	0	0.897	0.306	0.046	0.7	0	1.151	0.151	4.244	0.149	8.189	0.037	0.578	0.087	0	0	0.046	0.295	0.17	0.017	4.38	0.747	0.683	0.077	0.033	0.481	0	0	0.47	0.091	0.127
17	2	16	M	58	0	1	1	0	0	0.062	0	0	0.042	0	0	0.048	0.129	0.02	0	0.441	0.081	0.037	0.624	0.024	0.094	0.151	1.204	0.055	11.84	0.041	0.735	0.486	0	0	0	0.333	0.161	0.003	1.9	0.2	1.124	0	0.032	0.122	0	0	0.037	0.196	0.095
18	2	21	F	48	0	1	1	0	0	0.027	0	0	0.046	0.03	0.04	0.027	0.047	0.013	0	0.084	0.009	0.014	0.183	0	0.026	0.041	0.305	0.045	2.419	0	0.091	0.027	0	0	0	0.074	0.041	0.002	0.376	0.17	0.427	0	0.006	0.08	0	0	0.02	0.134	0.014
19	2	17	M	55	0	1	1	0	0	0.019	0	0	0.043	0.051	0	0.039	0.038	0.01	0	0.063	0.026	0.02	0.169	0	0.022	0.041	0.082	0.045	3.556	0	0.164	0.01	0	0	0.008	0.128	0.069	0.005	0.515	0.097	0.606	0.02	0.008	0.067	0	0	0.027	0.073	0.046
20	2	20	F	45	0	1	NA	0	0	0.078	0.145	0	0	0	0	0.05	0.099	0.014	0	0.245	0.052	0.075	0	0	0.047	0.266	0.663	0.477	7.446	0	0.124	0.109	0	0	0	0.218	0.211	0.01	1.648	0.759	1.747	0.094	0.022	0.275	0.02	0.531	0.034	0.149	0.15
21	2	19	F	53	0	1	1	0	0	0.119	0.12	0	0.321	0.251	0	0.036	0	0.043	0	0.833	0.088	0.128	0.89	0	0.174	0.249	6.005	3.014	18.22	0.016	1.116	0.053	0	0	0	0.548	0.197	0.012	3.204	2.022	2.847	0.123	0.182	0.197	0	0	0.087	0.603	0.08
22	2	20	F	50	0	1	1	0	0	0.03	0.068	0	0.191	0.036	0.441	0.18	0.05	0.009	0	0.459	0.115	0.034	0.783	0	0.115	0.169	1.879	0.048	12.16	0.062	0.592	0.076	0	0	0	0.376	0.213	0.004	1.876	0.847	1.91	0.118	0.048	0.245	0	0	0.043	1.18	0.053
23	2	21	M	58	0	1	1	0	0	0.038	0	0	0.008	0.021	0.031	0.028	0.03	0.008	0	0.17	0.016	0.02	0.198	0	0.123	0.041	0.905	0.011	3.243	0	0.144	0.007	0	0	0	0.087	0.053	0.002	0.749	0.201	0.637	0.02	0.008	0.088	0	0	0.03	0.08	0.1
24	2	18	M	58	0	1	1	0	0	0.031	0	0	0.148	0	0	0.038	0.12	0.026	0	0.532	0.058	0.039	0.564	0	0.113	0.156	0.977	0.046	12.6	0.031	0.551	0.233	0	0	0.018	0.341	0.212	0.014	2.894	0.651	3.389	0.068	0.028	0.278	0.055	0	0.101	0.168	0.213
25	2	21	M	55	1	1	1	0	0	0.017	0	0	0.032	0	0	0.042	0.064	0.091	0	0.37	0.063	0.029	0.526	0	0.008	0.089	1.319	0.076	7.019	0.032	0.298	0.133	0	0	0.013	0.175	0.146	0.002	1.418	0.263	1.15	0.032	0.013	0.132	0	0	0.074	0.08	0.07
26	2	21	M	71	0	1	0	0	0	0.019	0	0	0.052	0.085	0.052	0.035	0.085	0.009	0	0.439	0.051	0.023	0.262	0	0.058	0.093	0.498	0.028	5.151	0	0.286	0.106	0	0	0	0.138	0.068	0.002	0.969	0.337	0.767	0	0.01	0.203	0.026	0	0.034	0.178	0.042
27	2	20	M	72	0	1	1	0	0.033	0.021	0	0	0.022	0.108	0.021	0.026	0.042	0.009	0	0.352	0.051	0.019	0.154	0	0.208	0.048	0.385	0.028	5.259	0	0.224	0.02	0	0	0.02	0.13	0.051	0.003	2.438	0.319	0.457	0.023	0.01	0.031	0	0	0.041	0.092	0.066
28	2	22	F	42.6	0	1	1	0	0	0.049	0	0	0.391	0	0	0.085	0.027	0.018	0	0.378	0.198	0.06	0.806	0	0.118	0.268	4.447	0.049	17.03	0	0.715	0.918	0	0	0	0.522	0.37	0.007	1.055	0.315	2.736	0.143	0.098	0.223	0.019	0	0.067	0.258	0.066
29	2	21	F	65	0	1	1	0	0	0.077	0.06	0	0.042	0.181	0	0.071	0.171	0.024	0	0.637	0.083	0.048	0	0	0.126	0.142	2.518	0.048	9.047	0.018	0.409	0.048	0	0	0.017	0.284	0.191	0.024	2.905	0.906	2.179	0.101	0.055	1.102	0	0	0.099	0.377	0
30	2	20	F	59	0	1	1	0	0	0.072	0	0	0.473	0.095	0.073	0.088	0.022	0.03	0	0.679	0.086	0.065	0.74	0	0.218	0.161	5.77	0.37	13.1	0	0.672	0.057	0	0	0	0.416	0.117	0.017	3.794	1.27	1.831	0.083	0.041	0.44	0	0	0.129	0.203	0.315
31	2	18	F	59	0	1	0	0	0	0.08	0.044	0	0.485	0.03	0.222	0.249	0	0.037	0	1.012	0.083	0.062	2.073	0	0.251	0.271	5.845	5.634	17.1	0	0.961	0.104	0	0	0	0.456	0.25	0.015	9.312	1.553	1.453	0	0.055	0.284	0	0	0.118	1.164	0.167
32	2	20	M	81.6	1	1	0	0	0	0.034	0	0	0.094	0	0	0.06	0.053	0.026	0	0.557	0.093	0.031	1.184	0	0.267	0.177	3.61	0.234	14.56	0.041	0.514	0.414	0	0	0	0.302	0.167	0.022	1.309	1.075	0.987	0.118	0.045	0.208	0	0	0.11	0.144	0.148
33	2	17	M	67	0	1	1	0	0	0.046	0.041	0	0.106	0	0	0.033	0.014	0	0	0.455	0.092	0.043	0.463	0	0.084	0.125	0.909	0.036	9.21	0	0.39	0.15	0	0	0	0.293	0.141	0.009	0.889	0.368	2.409	0.087	0.047	0.182	0.034	0	0.06	0.14	0.102
34	2	19	F	56	0	1	NA	0	0	0.06	0	0	0.748	0	0	0.098	0.206	0.015	0	0.205	0.025	0.05	0.42	0	0.205	0.098	2.983	0.017	6.622	0	0.191	0.064	0	0	0.014	0.248	0.112	0.011	0.921	0.326	1.564	0.037	0.015	0.079	0	0	0.062	0.484	0.062
35	2	19	M	66	1	1	NA	0	0	0.024	0	0	0.032	0	0	0.031	0.087	0.016	0	0.08	0.048	0.016	0.212	0	0.067	0.365	0.45	0.009	4.221	0	0.099	0	0	0	0	0.093	0.017	0.002	0.446	0.144	0.148	0	0.008	0.032	0	0	0.032	0.161	0.014
36	2	17	F	59	0	1	0	0	0	0.129	0	0	0	0.104	0	0.112	0	0.044	0	0.638	0.115	0.088	1.258	0	0.23	0.286	4.194	0.54	26.29	0	1.094	0.606	0	0	0	0.724	0.128	0.015	5.581	1.544	2.39	0	0.089	0.446	0.042	0	0.145	0.571	0.353
37	2	19	F	62	0	1	0	0	0	0.13	0	0	0.143	0	0.141	0.208	0.026	0.03	0	0.311	0.099	0.073	1.118	0	0.122	0.179	2.276	2.958	12.26	0.033	0.4	1.985	0	0	0	0.371	0.163	0.005	0.947	0.738	3.252	0.144	0.084	0.279	0	0	0.066	1.415	0.089
38	2	19	M	69	0	1	1	0	0	0.064	0.069	0	0.015	0	0	0.182	0.051	0.028	0	0.607	0.258	0.07	0	0.014	0.137	0.269	1.998	0.164	20.3	0	0.816	0.085	0	0	0	0.448	0.205	0.004	1.205	0.97	2.478	0.094	0.1	0.172	0.068	0	0.068	0.805	0.139
39	2	20	F	52	0	1	0	0	0	0.024	0	0	0.259	0.045	0	0.066	0.094	0.013	0	0.231	0.017	0.034	0.414	0	0.28	0.152	2.33	0.058	5.718	0	0.188	0.077	0	0	0	0.16	0.135	0.006	1.104	0.537	1.071	0	0.016	0.247	0	0	0.048	0.258	0.036
40	2	21	M	79	0	1	0	0	0	0.036	0	0	0	0.138	0	0.027	0.029	0.017	0	0.376	0.079	0.086	1.038	0	0.076	0.158	0.944	0.111	10.9	0	0.258	0.064	0	0	0	0.258	0.087	0.005	1.166	0.703	0.579	0.046	0.019	0.149	0	0	0.095	0.051	0.059
41	2	17	F	67	0	1	1	0	0	0.049	0.065	0	0.265	0.149	0.037	0.081	0	0.033	0	0.527	0.191	0.044	0	0	0.169	0.224	3.824	0.025	15.98	0	0.642	0.744	0	0	0.041	0.411	0.766	0.006	3.534	0.775	1.754	0.179	0.062	0.397	0	0	0.099	0.661	0.14
42	2	16	F	54	0	1	0	0	0	0.029	0.055	0	0.213	0.131	0	0.053	0.058	0.009	0	0.351	0.025	0.019	0.24	0	0.174	0.079	2.471	0.039	5.239	0	0.246	0.027	0	0	0	0.164	0.236	0.006	2.599	0.291	0.822	0	0.011	0.051	0	0	0.072	0.085	0.048
43	2	19	M	67	1	1	NA	0	0	0.018	0	0	0.015	0.034	0	0.031	0.028	0.007	0	0.15	0.022	0.015	0.449	0	0.057	0.053	0.345	0.013	3.051	0	0.11	0.091	0	0	0	0.063	0.086	0.004	0.48	0.349	0.279	0.017	0.007	0.088	0	0	0.029	0.021	0.389
44	2	22	M	58	1	1	1	0	0	0.048	0.032	0	0	0.171	0.132	0.048	0.163	0.022	0	0.424	0.217	0.045	0.989	0	0.081	0.175	1.872	0.058	17.14	0	1.054	0.242	0	0	0	0.32	0.059	0.004	0.676	0.174	2.582	0.12	0.064	0.345	0	0	0.124	0.23	0.068
45	2	18	F	56	0	1	1	0	0	0.024	0	0.014	0.02	0.039	0.006	0.021	0.09	0.013	0	0.057	0.008	0.011	0.17	0	0.02	0.033	0.671	0.013	2.895	0	0.12	0.019	0	0	0	0.079	0.036	0.003	0.246	0.146	0.475	0.017	0.007	0.059	0	0	0.024	0.055	0.078
46	2	16	F	42	0	1	0	0	0	0.12	0	0	0.333	0.037	0.221	0.036	0	0.023	0	0.794	0.009	0.084	0	0	0.102	0.211	4.57	0.238	14.41	0	0.653	0.202	0	0	0	0.358	0.211	0.008	2.918	1.42	2.582	0.091	0.038	0.371	0	0	0.067	0.747	0.13
47	2	18	F	75	0	1	NA	0	0	0.045	0	0	0.099	0	0	0.098	0.121	0.012	0	0.321	0.052	0.041	0.417	0	0.068	0.194	1.459	0.084	7.87	0	0.334	0.051	0	0	0	0.222	0.067	0.002	1.876	0.493	0.809	0	0.03	0.255	0	0	0.043	0.186	0.342
48	2	18	M	64	0	1	0	0	0	0.023	0	0	0.051	0.028	0	0.029	0.035	0.013	0	0.078	0.018	0.011	0.255	0	0.024	0.059	0.934	0.031	3.638	0	0.15	0.011	0	0	0	0.097	0.068	0.002	0.409	0.252	0.566	0.009	0.006	0.058	0	0	0.034	0.055	0
49	2	18	M	66	1	1	1	0	0	0.015	0	0	0	0	0	0.009	0.006	0.007	0	0.02	0.011	0.006	0	0	0.007	0.016	0.072	0.01	1.531	0	0.045	0.023	0	0	0	0.037	0.024	0.002	0.137	0.043	0.109	0	0.005	0.006	0	0	0.011	0.011	0.022
50	2	18	M	72	1	1	0	0	0	0.017	0	0	0.003	0	0.003	0.009	0.002	0.011	0	0.038	0.044	0.007	0.11	0	0.023	0.015	0.154	0.012	1.42	0	0.047	0.004	0	0	0	0.032	0.016	0.002	0.131	0.047	0.071	0	0	0.005	0	0	0.016	0.008	0.027
51	2	19	M	68	0	1	NA	0	0	0.072	0.036	0	0	0	0.015	0.093	0.029	0.01	0	0.71	0.211	0.059	0.874	0	0.068	0.316	1.679	0.205	19	0	0.814	0.285	0	0	0	0.532	0.212	0.005	3.938	1.607	0.832	0	0.047	0.284	0	0	0.116	0.148	0.196
52	2	20	M	61	1	1	0	0	0	0.114	0	0	0.147	0	0	0.072	0	0.03	0	0.621	0.108	0.086	0	0	0.12	0.221	2.054	0.275	22.73	0.033	0.756	0.088	0	0	0	0.543	0.151	0.009	1.487	0.73	5.197	0.14	0.082	0.3	0	0	0.139	0.783	0.472
53	2	19	M	72	0	1	0	0	0	0.071	0	0	0.093	0.038	0	0.054	0.022	0.012	0	0.787	0.071	0.091	0.457	0.03	0.121	0.17	2.293	0.049	15.08	0.046	0.682	0.327	0	0	0	0.382	0.291	0.003	3.762	0.328	0.419	0.068	0.028	0.033	0	0	0.089	0.022	0.046
54	2	20	M	55	1	1	0	0	0	0.024	0	0	0	0.114	0.057	0.055	0.027	0.019	0	0.436	0.109	0.017	0.4	0	0.371	0.114	0.982	0.031	6.168	0.02	0.239	0.23	0	0	0	0.165	0.245	0.003	1.322	0.399	2.839	0.04	0.017	0.055	0.031	0	0.116	0.057	0.083
55	2	16	M	54	0	1	1	0	0	0.046	0	0	0.065	0.199	0.032	0.082	0.058	0.017	0	0.947	0.273	0.043	0.811	0	0.096	0.249	3.102	0.179	12.03	0	0.795	0.286	0	0	0	0.376	0.267	0.008	2.568	0.807	1.448	0	0.036	0.366	0	0	0.1	0.011	0.139
56	2	19	M	69	1	1	1	0	0	0.072	0	0	0.098	0.188	0.017	0.125	0.035	0.015	0	0.525	0.111	0.061	0.484	0	0.052	0.271	2.606	0.064	20.71	0	0.672	0.192	0.038	0	0.023	0.469	0.218	0.004	1.766	1.065	1.835	0.099	0.062	0.268	0	0	0.045	0.123	0.293
57	2	20	F	75	0	1	0	0	0	0.083	0.033	0	0.145	0.035	0	0.046	0.07	0.022	0	0.253	0.047	0.04	0.704	0	0.148	0.12	1.147	0.068	11.18	0	0.562	0.162	0	0	0.032	0.308	0.116	0.006	0.859	0.926	0.12	0.116	0.089	0.196	0	0	0.046	0.097	0.077
58	2	20	F	58	0	1	0	0	0	0.024	0.064	0	0.123	0	0	0.039	0.032	0.013	0	0.158	0.194	0.018	0.164	0	0.035	0.08	2.433	0.023	4.611	0	0.156	0.045	0	0	0	0.162	0.099	0.006	0.72	0.315	0.911	0.023	0.01	0.204	0	0	0.043	0.056	0.07
59	2	20	M	63	1	1	0	0	0	0.042	0.069	0	0.106	0.155	0.089	0.073	0.154	0.025	0	0.382	0.151	0.055	0.604	0	0.1	0.169	2.548	0.05	14.12	0	0.577	0.05	0	0	0	0.334	0.229	0.031	1.599	0.81	2.977	0	0.019	0.038	0	0	0.061	0.252	0.118
60	2	21	F	58	0	1	1	0	0	0.056	0	0	0.368	0	0	0.17	0.023	0.027	0	0.485	0.157	0.064	0.744	0	0.14	0.263	6.819	0.382	17.88	0	0.787	0.19	0	0	0.069	0.479	0.437	0.005	2.496	1.591	2.115	0.119	0.05	0.403	0.038	0	0.126	0.014	0.11
61	2	21	F	98	0	1	NA	0	0	0.022	0	0	0.063	0	0.006	0.017	0.008	0.005	0	0.097	0.024	0.033	0.157	0	0.064	0.039	1.163	0.03	2.265	0	0.102	0.036	0	0	0	0.059	0.038	0.003	0.368	0.142	0.258	0.013	0.004	0.169	0	0	0.019	0.017	0.031
62	2	21	F	61	0	1	NA	0	0.051	0.067	0.223	0	0.426	0	0	0.057	0.07	0.006	0	0.473	0.167	0.048	0.878	0	0.149	0.312	4.783	0.579	25.66	0	0.775	0.121	0	0	0.032	0.666	0.2	0.005	2.073	1.636	2.41	0	0.057	0.314	0.045	0	0.077	0.162	0.127
63	2	19	F	51	0	1	0	0	0	0.021	0	0	0.018	0	0	0.035	0.009	0.009	0	0.218	0.004	0.007	0	0	0.013	0.033	0.662	0.017	1.711	0	0.089	0.034	0	0	0	0.049	0.032	0.004	0.688	0.231	0.213	0.014	0.006	0.396	0	0	0.019	0.018	0.038
64	2	22	F	86	0	1	1	0	0.031	0.096	0	0	0.3	0.159	0.027	0.036	0.044	0.03	0	0.514	0.135	0.175	0.734	0	0.273	0.226	3.897	1.529	12.95	0.022	0.744	0.076	0	0	0.024	0.375	0.2	0.012	2.22	1.105	0.926	0.12	0.05	0.412	0.049	0	0.086	0.098	0.055
65	2	20	F	67	0	1	0	0	0.043	0.077	0	0	0	0.032	0	0.111	0.015	0.023	0	0.44	0.019	0.05	0	0	0.119	0.115	2.842	0.247	9.746	0	0.583	0.258	0	0	0	0.323	0.154	0.003	2.616	0.944	1.054	0	0.027	0.226	0	0	0.071	0.544	0.057
66	2	20	F	49	0	1	0	0	0	0.039	0	0	0.144	0.038	0.004	0.031	0.36	0.033	0	0.169	0.009	0.03	0.431	0.025	0.065	0.065	1.658	0.012	5.103	0	0.249	0.025	0	0	0	0.136	0.115	0.002	1.82	0.629	0.59	0.023	0.01	0.183	0	0.334	0.064	0.151	0.021
67	2	21	F	65	0	1	NA	0	0	0.139	0	0	0.321	0	0	0.072	0.018	0.014	0	0.519	0.223	0.134	0.764	0	0.072	0.197	5.281	0.615	16.43	0.015	0.585	0.427	0	0	0.038	0.436	0.239	0.005	1.995	1.244	1.199	0.093	0.048	0.404	0	0	0.19	0.207	0.133
68	2	19	F	47	0	1	0	0	0.076	0.044	0	0	0	0.099	0	0.063	0.029	0.01	0	0.427	0.008	0.02	0.149	0	0.071	0.061	2.047	0.045	4.73	0	0.244	0.087	0	0	0	0.148	0.223	0.002	3.342	0.332	0.692	0.021	0.009	0.082	0	0	0.05	0.043	0.037
69	2	20	F	61	0	1	1	0	0	0.019	0.136	0	0.063	0.06	0.013	0.057	0.016	0.006	0	0.068	0.016	0.008	0.059	0	0.018	0.097	0.736	0.016	2.036	0	0.075	0.034	0	0	0	0.075	0.064	0.002	0.208	0.113	0.186	0	0.01	0.071	0.008	0	0.012	0.022	0.057
70	2	20	F	46	0	0	0	0	0	0.06	0	0.022	0.057	0	0	0.04	0.032	0.018	0	0.12	0.03	0.036	0.437	0	0.098	0.078	2.506	0.033	7.017	0	0.313	0.04	0	0	0	0.195	0.107	0.003	1.432	0.393	0.41	0	0.014	0.01	0	0	0.066	0.043	0.031
71	2	17	F	70	0	0	0	0	0	0.035	0.082	0	0.083	0.08	0.082	0.061	0.138	0.029	0	0.936	0.063	0.03	0.291	0	0.388	0.116	3.938	0.063	8.409	0.02	0.543	0.295	0	0	0	0.286	0.193	0.013	5.094	0.302	1.885	0.055	0.027	0.127	0.075	0	0.198	0.193	0
72	2	17	M	52	1	0	0	0	0	0.039	0	0	0.119	0.044	0	0.036	0.061	0.011	0	0.286	0	0.04	0.573	0	0.055	0.081	1.508	0.023	7.881	0	0.265	0.041	0	0	0	0.208	0.106	0.002	0.887	0.263	0.663	0.031	0.013	0.087	0	0	0.043	0.132	0.098
73	2	19	F	47	0	0	NA	0	0	0.047	0	0	0.209	0.028	0.108	0.086	0	0.023	0	0.406	0.065	0.039	0.513	0	0.086	0.14	3.428	1.186	11.36	0	0.539	0.32	0	0	0	0.344	0.075	0.006	2.882	1.521	4.339	0	0.055	0.293	0	0	0.053	0.553	0
74	2	17	M	88	1	0	0	0	0	0.1	0	0	0.293	0	0	0.136	0.742	0.004	0	1.25	0.103	0.076	1.639	0	0.053	0.339	1.142	0.718	23.66	0	0.074	0.315	0	0	0	0.537	0.246	0.004	0.212	6.066	4.909	0.123	0.121	0.43	0	0	0.108	0.498	0.194
75	2	18	F	108	1	0	0	0	0	0.02	0.041	0	0	0	0.007	0.08	0.093	0.01	0	0.133	0.035	0.025	0.463	0	0.048	0.068	2.132	0.019	6.852	0.011	0.195	0.11	0	0	0.013	0.173	0.07	0.01	0.639	0.291	1.024	0	0.016	0.122	0	0	0.051	0.291	0.051
76	2	17	M	62	1	0	0	0	0	0.044	0.044	0.04	0	0.099	0.1	0.029	0.162	0.023	0	0.425	0.145	0.035	0.527	0	0.086	0.117	1.869	0.002	11.8	0	0.497	0.078	0	0	0	0.284	0.083	0.035	1.36	0.223	4.794	0	0.046	0.08	0	0	0.11	0.229	0.05
77	2	21	F	68	0	0	NA	0	0.091	0.068	0.056	0	0.156	0.038	0.06	0.051	0.072	0.006	0	0.33	0.155	0.056	0.376	0	0.103	0.203	0.887	0.167	12.05	0	0.393	1.777	0	0	0.024	0.359	0.135	0.005	1.401	0.93	2.408	0.11	0.058	0.052	0	0	0.042	0.408	0.065
78	2	20	F	75	0	0	NA	0	0	0.028	0	0	0.097	0	0	0.035	0.042	0.017	0	0.247	0.067	0.035	0.472	0	0.069	0.104	2.364	0.034	8.487	0.021	0.298	0.027	0	0	0	0.226	0.105	0.002	0.814	0.517	1.043	0.1	0.043	0.193	0	0	0.086	0.06	0.1
79	2	22	F	74	0	0	1	0	0	0.081	0	0	0.032	0	0	0.093	0.063	0.028	0	1.256	0.145	0.093	1.727	0	0.317	0.334	5.542	5.06	20.91	0	1.031	0.48	0	0	0	0.599	0.175	0.026	0.103	2.19	4.374	0.152	0.303	4.981	0.097	0	0.112	0.468	0.489
80	2	22	F	73	0	0	NA	0	0	0.091	0	0	0.134	0	0	0.373	0.165	0.02	0	0.318	0.024	0.047	0.964	0.049	0.067	0.151	2.289	0.061	12.42	0	0.445	0.1	0	0	0	0.344	0.137	0.006	2.73	0.424	1.895	0	0.054	0.39	0	0	0.054	0.442	0.095
81	2	21	F	51	0	0	NA	0	0	0.187	0.146	0	0.915	0.087	0	0.055	0.041	0.012	0	0.689	0.185	0.08	0.98	0	0.3	0.597	0.13	0.185	18.49	0.039	1.237	7.639	0	0	0	0.569	0.286	0.012	0.227	2.021	2.645	0	0.114	0.486	0	0	0.1	1.133	0.428
82	2	22	M	49	1	0	0	0	0	0.049	0.072	0	0.022	0.049	0	0.033	0.028	0.008	0	0.133	0.016	0.026	0.084	0	0.029	0.046	0.627	0.042	3.117	0	0.107	0	0	0	0	0.09	0.061	0.003	1.183	0.196	0.571	0.015	0.006	0.096	0.012	0	0.025	0.046	0.02
83	2	18	F	56	0	0	0	0	0	0.022	0	0	0.011	0	0.003	0.013	0.017	0.012	0	0.021	0.006	0.006	0.026	0	0.024	0.012	0.006	0.01	1.092	0	0.03	0	0	0	0	0.032	0.014	0.001	0.239	0.075	0.05	0	0	0.023	0	0	0.01	0.047	0.007
84	2	20	F	49	0	0	0	0	0	0.116	0	0	0.143	0	0	0.047	0.083	0.02	0	0.701	0.125	0.062	0.548	0	0.147	0.129	2.741	0.083	10.63	0	0.494	0.193	0	0	0	0.306	0.22	0.009	3.907	0.911	0.566	0.051	0.021	0.355	0	0	0.106	0.108	0.098
85	2	21	M	56	1	0	NA	0	0.041	0.099	0.039	0	0.139	0	0	0.065	0.041	0.016	0	0.4	0.049	0.06	0.6	0	0.069	0.168	3.345	0.166	13.97	0	0.465	0.294	0	0	0	0.311	0.121	0.007	1.259	0.153	1.282	0.073	0.085	0.202	0	0	0.092	0.179	0.083
86	2	18	F	98	0	0	NA	0	0	0.24	0	0	0.092	0	0	0.124	0	0.005	0	0.917	0.043	0.189	2.042	0	0.236	0.353	8.855	0.906	26.44	0.029	1.103	0.571	0	0	0.124	0.68	0.235	0.014	0.041	2.349	1.181	0.153	0.068	0.545	0	0.318	0.088	0.116	0.393
87	2	17	M	91	0	0	0	0	0	0.075	0	0	0.097	0.108	0.079	0.022	0.074	0.008	0	0.263	0.049	0.051	0.332	0	0.114	0.168	0.276	0.149	11.07	0.029	0.454	0.258	0.011	0	0.016	0.302	0.139	0.002	1.337	0.158	0.315	0.087	0.038	0.134	0	0	0.068	0.042	1.054
88	2	20	F	92	1	0	0	0	0	0.095	0	0	0	0	0	0.094	0.138	0.018	0	0.279	0.069	0.117	0.762	0	0.077	0.167	6.105	0.048	16.41	0.018	0.612	0.06	0	0	0	0.449	0.04	0.003	1.591	0.699	1.986	0.064	0.027	0.287	0	0	0.082	0.195	0.169
89	2	19	M	90	1	0	NA	0	0	0.132	0.062	0	0	0.167	0	0.09	0.08	0.008	0	0.266	0.054	0.095	0.373	0.028	0.076	0.225	2.506	0.388	15.9	0	0.538	0.048	0	0	0	0.349	0.169	0.003	2.387	0.493	1.081	0.076	0.038	0.121	0	0	0.051	0.052	0.165
90	2	20	M	106	1	0	0	0	0	0.013	0	0	0.005	0.056	0	0.018	0.011	0.005	0	0.122	0.031	0.011	0.21	0	0.024	0.07	0.285	0.011	2.73	0.008	0.139	0.017	0	0	0	0.065	0.041	0.002	0.231	0.17	0.239	0.017	0.007	0.061	0	0	0.024	0.022	0.026
91	2	20	F	42	0	0	0	0	0.069	0.07	0	0	0	0.171	0.05	0.074	0.025	0.018	0	0.669	0.119	0.069	1.278	0	0.144	0.203	3.709	0.124	18.2	0	0.586	0.524	0	0	0	0.537	0.185	0.008	4.859	0.955	1.29	0.069	0.029	0.195	0	0	0.094	0.09	0.086
92	2	17	F	47	0	0	0	0	0	0.095	0.067	0	0.2	0	0	0.065	0	0.018	0	0.601	0.134	0.06	0.671	0	0.155	0.282	3.354	1.959	13.66	0.075	0.165	2.732	0	0	0	0.363	0.327	0.005	0.202	1.917	2.401	0.11	0.055	0.319	0	0	0.056	0.929	0.197
93	2	21	M	74	1	0	NA	0	0	0.069	0	0	0.122	0	0	0.062	0.152	0.022	0	0.151	0.049	0.074	0	0	0.035	0.158	0.854	0.007	18.46	0	0.444	0.026	0	0	0	0.445	0.043	0.002	0.545	0.432	1.332	0	0.026	0.083	0.032	0	0.043	0.495	0.297
94	2	19	F	49	1	0	NA	0	0	0.064	0.054	0	0.252	0.103	0.095	0.028	0	0.007	0	0.373	0.147	0.056	0.71	0	0.05	0.425	3.913	0.088	14.93	0.196	0.663	5.434	0	0	0	0.495	0.113	0.007	2.17	1.489	2.53	0.137	0.084	0.203	0.011	0	0.066	1.45	0
95	2	18	M	60	0	0	0	0	0	0.047	0	0	0.143	0.083	0	0.036	0.056	0.023	0	0.367	0.102	0.076	0.577	0	0.062	0.359	0.387	0.218	13.49	0.031	0.512	0.875	0	1.442	0	0.383	0.079	0.002	0.854	0.371	2.754	0.162	0.104	0.114	0	0	0.042	1.251	0.067
96	2	18	M	78	1	0	0	0	0.031	0.043	0.057	0	0	0	0	0.107	0.022	0.008	0	0.958	0.308	0.041	0.632	0	0.204	0.204	0.981	0.075	12.21	0	0.52	0.019	0	0	0	0.279	0.164	0.012	1.778	0.168	1.841	0.127	0.058	6.516	0.042	0	0.092	0.016	0.114
97	2	18	F	48	0	0	NA	0	0	0.092	0	0	0.193	0.058	0.079	0.037	0	0.004	0	0.831	0.124	0.057	0.704	0	0.074	0.204	1.965	0.114	16.05	0.066	0.753	1.911	0	0	0	0.494	0.152	0.005	8.776	0.46	1.279	0	0.034	0.329	0	0	0.094	0.523	0.235
98	2	22	M	80	0	0	NA	0	0	0.027	0	0	0.093	0	0	0.033	0.017	0.006	0	0.27	0.11	0.053	0.561	0	0.068	0.104	0.742	0.185	9.291	0	0.362	0.024	0	0	0	0.245	0.184	0.006	0.756	0.682	0.885	0.114	0.075	0.111	0.04	0	0.037	0.087	0.124
99	2	22	M	86	0	0	0	0	0	0.102	0	0	0	0.243	0.033	0.046	0.611	0.008	0	0.881	0.174	0.109	0	0	0.437	0.329	3.699	0	32.45	0.043	0.166	0.279	0	0	0.063	0.716	0.048	0.004	0.228	1.015	8.27	0	0.056	0.282	0	0	1.841	0.304	0.098
100	2	16	M	70	1	0	0	0	0.102	0.073	0.241	0	0.691	0.117	0.076	0.09	0.08	0.005	0	1.8	0.246	0.095	1.124	0	0.178	0.451	3.463	0.5	26.38	0	0.404	1.44	0	0	0	0.663	0.301	0.036	0.221	1.061	6.505	0	0.06	1.771	0	0	0.088	0.489	0.184
101	2	21	M	84	0	0	NA	0	0	0.087	0.038	0	0.111	0	0	0.025	0	0.004	0	0.269	0.291	0.109	0.875	0	0.062	0.287	2.161	0.204	21.93	0	0.626	0.103	0	0	0	0.534	0.115	0.005	0.05	0.206	2.094	0.083	0.088	0.134	0.029	0	0.097	0.268	0.09
102	2	22	M	81	0	0	NA	0	0.126	0.048	0.09	0	0.329	0	0	0.059	0.032	0.009	0	0.666	0.161	0.066	0.712	0	0.152	0.312	3.084	0.279	17.65	0	0.891	0.252	0	0	0	0.521	0.236	0.023	0.041	1.06	5.322	0.184	0.094	1.021	0.027	0	0.059	0.499	0.49
103	2	16	M	57	0	0	0	0	0	0.05	0	0	0	0	0	0.07	0.076	0.014	0	0.316	0.028	0.03	0.691	0	0.087	0.087	4.018	0.117	8.149	0	0.455	0.154	0	0	0	0.231	0.154	0.006	1.87	0.108	2.215	0.03	0.013	0.132	0	0	0.078	0.129	0.053
104	2	16	M	62	0	0	0	0	0.019	0.068	0	0	0	0.103	0.018	0.076	0.1	0.008	0	0.582	0.302	0.06	0.998	0	0.123	0.321	1.408	0.488	21.29	0.046	0.987	0.083	0	3.489	0	0.648	0.219	0.018	3.662	0.984	7.902	0.117	0.049	0.292	0	0	0.089	0.121	0.334
105	2	22	F	52	0	0	NA	0	0	0.074	0.05	0	0.365	0	0	0.105	0	0.023	0	0.512	0.244	0.057	0.792	0	0.166	0.29	6.051	0.035	12.3	0	0.649	0.202	0	0	0	0.333	0.168	0.006	3.223	0.637	2.078	0	0.022	0.208	0.019	0	0.067	0.466	0.056
106	2	20	F	67	0	0	0	0	0	0.032	0	0	0.156	0	0	0.042	0.065	0.011	0	0.261	0.109	0.022	0.348	0	0.248	0.073	1.983	0.625	4.772	0	0.208	0.079	0	0	0.023	0.14	0.124	0.015	5.918	0.675	0.837	0	0.01	0.162	0	0	0.114	0.128	0.045
107	2	20	F	57	0	0	NA	0	0	0.03	0	0	0.06	0.041	0	0.024	0.018	0.009	0	0.145	0.007	0.02	0.132	0	0.044	0.034	0.56	0.518	2.679	0	0.119	0.041	0	0	0	0.079	0.058	0.003	0.721	0.28	1.061	0.015	0.006	0.423	0	0.088	0.022	0.035	0.035
108	2	18	F	45	0	0	NA	0	0	0.027	0.027	0.032	0.075	0.159	0.05	0.038	0.032	0.01	0	0.204	0.054	0.023	0.393	0	0.078	0.081	2.485	0.012	5.571	0	0.28	0.015	0	0	0.011	0.175	0.091	0.011	1.66	0.5	1.285	0.03	0.012	0.226	0	0	0.065	0.049	0.105
109	2	17	F	52	0	0	0	0	0	0.046	0.043	0	0.084	0.138	0.174	0.112	0.143	0.021	0	0.366	0.226	0.04	0.53	0	0.07	0.168	2.65	0.097	8.377	0	0.515	0.313	0	0	0	0.246	0.202	0.006	3.498	0.828	0.837	0	0.029	0.177	0	0	0.032	0.267	0.093
110	2	18	F	59	0	0	0	0	0	0.1	0	0	0.59	0	0	0.048	0	0.041	0	0.595	0.133	0.256	1.169	0	0.17	0.189	3.818	3.134	15.6	0.052	0.621	0.05	0	0	0	0.472	0.212	0.005	2.505	2.174	2.697	0.145	0.135	0.456	0	0	0.159	0.615	0.099
111	2	18	M	78	0	0	0	0	0	0.074	0	0	0.039	0	0	0.042	0.113	0.02	0	0.217	0.02	0.035	0.546	0	0.074	0.128	1.922	0.035	10.99	0	0.386	0.222	0	0.291	0.006	0.309	0.143	0.002	1.231	0.518	2.874	0	0.018	0.152	0	0	0.045	0.353	0.122
112	2	21	M	72	1	0	NA	0	0	0.058	0	0	0.37	0	0	0.076	0.381	0.007	0	0.539	0.511	0.065	1.048	0	0.234	0.306	2.707	0.09	30.99	0	0	0.493	0	0	0	0.662	0.253	0.026	0.028	0.978	4.627	0	0.092	0.143	0.052	0	0.135	0.353	0.226
113	2	22	M	55	0	0	NA	0	0.103	0.038	0.065	0	0.236	0	0	0.112	0.024	0.006	0	0.708	0.194	0.04	0.748	0	0.183	0.229	3.942	0.095	16.98	0	0.611	0.35	0	0	0	0.447	0.302	0.019	2.956	0.465	5.838	0.194	0.057	0.317	0	0	0.106	0.363	0.153
114	2	14	M	60	1	0	NA	0	0.067	0.038	0	0	0.256	0	0	0.054	0.023	0.024	0	0.416	0.248	0.043	0.869	0	0.139	0.177	2.073	0.057	16.77	0.138	0.552	0.324	0	0	0.01	0.441	0.165	0.009	1.019	0.468	1.017	0.097	0.061	0.188	0.021	0	0.071	0.115	0.168
115	2	21	F	98	1	0	NA	0	0.04	0.049	0.079	0	0.145	0	0.015	0.069	0.02	0.003	0	0.321	0.094	0.074	0.687	0	0.056	0.167	1.812	0.1	14.55	0	0.495	0.27	0	0.948	0	0.345	0.113	0.078	1.305	0.275	2.676	0.058	0.024	0.225	0	0	0.044	0.141	0.081
116	2	19	F	59	0	0	0	0	0	0.048	0.17	0	0.039	0	0	0.089	0.192	0.015	0	0.172	0.038	0.022	0.215	0	0.081	0.1	1.171	0.106	6.391	0.024	0.39	0.164	0	0	0	0.211	0.138	0.006	1.343	0.433	2.274	0	0.013	0.385	0	0.056	0.14	0.413	0.053
117	2	17	F	42	0	0	0	0	0	0.04	0.095	0	0.814	0.127	0.052	0.045	0.085	0.038	0	0.632	0.21	0.045	0.618	0	0.23	0.241	8.317	0.101	10.78	0	0.593	0.279	0	0	0.029	0.3	0.215	0.026	4.181	0.919	1.957	0	0.034	0.621	0.04	0	0.074	0.092	0.057
118	2	17	M	NA	0	0	0	0	0.038	0.095	0.288	0	0.246	0	0	0.074	0.274	0.007	0	0.972	0.225	0.083	1.249	0	0.266	0.363	4.129	0.252	26.07	0	0.17	0.292	0	0	0	0.623	0.162	0.005	0.237	0.801	5.626	0.253	0.118	0.324	0.082	0	0.238	0.102	0.154
119	2	16	F	66	0	0	0	0	0	0.107	0	0	0.388	0	0.026	0.1	0.012	0.021	0	0.284	0.031	0.089	0.632	0.015	0.137	0.151	3.879	0.637	14.06	0.054	0.405	0.368	0	0	0	0.398	0.145	0.004	1.647	0.858	1.58	0.132	0.056	0.182	0	0	0.102	0.064	0.073
120	2	16	F	50	0	0	1	0	0	0.041	0.238	0	0	0.206	0.125	0.114	0.123	0.022	0	0.65	0.169	0.051	0.847	0	0.123	0.258	5.599	0.17	12.51	0	0.626	0.206	0	0	0.06	0.359	0.147	0.01	4.244	0.931	2.716	0	0.036	0.323	0.025	0	0.08	0.134	0.132
121	2	17	M	60	0	0	0	0	0	0.037	0.032	0	0.093	0	0	0.027	0.014	0.015	0	0.068	0.02	0.025	0.455	0	0.053	0.08	0.59	0.053	8.258	0	0.262	0.15	0	0	0.011	0.22	0.067	0.003	0.508	0.314	1.784	0	0.011	0.042	0	0	0.054	0.032	0.041
122	2	19	M	75	0	0	NA	0	0	0.013	0.036	0	0.018	0	0	0.016	0.03	0.009	0	0.092	0.018	0.012	0.118	0	0.016	0.048	0.339	0.013	2.944	0	0.068	0.158	0.009	0	0	0.067	0.036	0.002	0.112	0.135	1.345	0	0	0.052	0	0	0.016	0.064	0.04
123	2	21	F	51	0	0	NA	0	0	0.015	0	0	0.053	0	0	0.027	0.01	0.006	0	0.153	0.035	0.011	0.14	0	0.022	0.045	1.313	0.034	1.872	0	0.126	0.071	0	0	0	0.055	0.05	0.003	0.998	0.228	0.253	0	0.007	0.136	0.015	0	0.019	0.012	0.048
124	2	20	M	55	1	0	NA	0	0	0.02	0	0.006	0.006	0	0	0.01	0.007	0.012	0	0.032	0.006	0.004	0	0	0.024	0.014	0.014	0.025	1.258	0	0.036	0.009	0	0	0	0.027	0.012	0.002	0.141	0.059	0.149	0.01	0.004	0.015	0	0	0.01	0.02	0.011
125	2	20	F	57	0	0	0	0	0	0.041	0	0	0	0	0	0.074	0.072	0.018	0	0.343	0.055	0.04	0.433	0	0.14	0.122	2.971	0.094	6.985	0	0.289	0.127	0	0	0	0.209	0.177	0.006	3.505	0.77	0.882	0.029	0.012	0.184	0.015	0	0.063	0.084	0.064
126	2	16	F	45	0	0	0	0	0	0.102	0.037	0	0.267	0.216	0.089	0.05	0.095	0.019	0	0.738	0.015	0.053	0.674	0.007	0.299	0.148	4.064	0.217	12.2	0	0.683	0.176	0	0	0	0.354	0.253	0.02	0.052	0.122	1.018	0.066	0.028	0.403	0.03	0	0.146	0	0.161
127	2	19	M	59	1	0	0	0	0	0.045	0	0	0.06	0	0	0.045	0.026	0.006	0	0.31	0.026	0.043	0.261	0	0.076	0.159	2.494	0.042	11.12	0	0.353	0.039	0	0	0.011	0.252	0.147	0.003	1.411	0.158	0.942	0.067	0.028	0.104	0	0	0.023	0.058	0.074
128	2	21	M	105	0	0	NA	0	0	0.067	0	0	0.072	0.238	0	0.096	0.038	0.004	0	0.498	0.067	0.049	0.802	0	0.077	0.195	1.208	0.234	17.4	0.028	0.638	0.34	0	0	0	0.409	0.206	0.005	2.189	0.687	1.691	0.064	0.032	0.156	0	0	0.094	0	0.791
129	2	20	M	85	0	0	NA	0	0	0.036	0.217	0	0.179	0	0	0.09	0.136	0.001	0	0.998	0.229	0.043	0.762	0	0.116	0.403	2.986	0.249	19.89	0	0.947	0.249	0	0	0	0.466	0.216	0.017	2.193	0.712	4.469	0.151	0.062	0.477	0	0	0.049	0.629	0.217
130	2	20	F	75	0	0	NA	0	0	0.052	0.059	0	0.263	0.098	0	0.22	0.022	0.005	0	0.721	0.275	0.049	1.449	0	0.229	0.197	1.046	0.461	13.97	0	0.531	0.144	0	0	0	0.371	0.114	0.015	0.045	0.938	3.008	0.123	0.12	0.372	0	0	0.04	0.242	0.076
131	2	16	M	80	1	0	1	0	0	0.072	0.099	0	0	0	0	0.085	0.058	0.009	0	0.45	0.22	0.073	0.829	0.024	0.148	0.556	3.201	0.117	24.13	0	0.957	0.203	0	0	0	0.616	0.148	0.004	0.054	0.69	3.134	0	0.059	0.165	0	0	0.177	0.312	0.171
132	2	18	F	52.2	0	0	0	0	0	0.018	0	0	0.067	0.049	0	0.022	0.021	0.009	0	0.148	0.055	0.011	0.212	0	0.031	0.055	1.644	0.025	3.501	0	0.129	0.057	0	0	0	0.092	0.095	0.003	0.953	0.313	0.392	0.018	0.007	0.096	0	0	0.034	0.038	0.017
133	2	21	M	62	0	0	NA	0	0	0.079	0.113	0	0.142	0	0	0.052	0	0.027	0	0.36	0.104	0.06	0.579	0	0.209	0.172	2.04	0.059	10.21	0.043	0.357	0.21	0	0	0	0.297	0.145	0.002	1.282	0.488	2.929	0	0.036	0.218	0	0	0.084	0.229	0.108
134	2	20	F	81	0	0	NA	0	0	0.025	0.044	0	0.155	0.247	0.09	0.135	0.046	0.019	0	0.661	0.282	0.042	0.834	0	0.104	0.225	4.249	0.136	13.87	0.053	0.571	0.055	0	0	0	0.295	0.264	0.013	5.881	1.089	3.333	0.067	0.028	0.337	0.049	0	0.078	0.155	0.959
135	2	20	M	101	0	0	NA	0	0	0.049	0.408	0	0.046	0.09	0	0.321	0.61	0.018	0	1.161	0.241	0.092	8.074	0.004	0.309	0.62	1.328	0.933	27.94	0.025	2.512	0.333	0	0	0.04	0.659	0.013	0.02	0.134	1.345	3.144	0.435	0.142	1.837	0.167	0	0.215	0.795	0.475
136	2	18	M	78	0	0	0	0	0	0.029	0.04	0	0.045	0.083	0	0.04	0.082	0.013	0	0.235	0.065	0.03	0.255	0	0.073	0.079	1.139	0.034	6.808	0.014	0.299	0.024	0	0	0	0.191	0.201	0.005	0.8	0.22	2.03	0.062	0.026	0.098	0	0	0.014	0.14	0.141
[truncated: 8 more columns]
